# Supplementary material for: Large-Scale Identification of MicroRNA Targets in Murine Dgcr8-Deficient Embryonic Stem Cell Lines
Source: PLoS One. 2012 Aug 17;7(8):e41762. doi: 10.1371/journal.pone.0041762 (PMC3422281; doi:10.1371/journal.pone.0041762)
Supplement: Table S1 — Transcripts identified as probable miRNA targets. Transcripts identified as the probable targets of each miRNA over-expressed within this study. Each table includes the number of relevant seed sequences within the transcript's 3′ UTR, the log fold change and associated p-value of each transcript following transfection of the miRNA when compared to a cel-miR-239b control miRNA (see Materials and Methods) and the corresponding target prediction scores provided by TargetScan (v5.0) [4], MirTarget2 (v3.0) [17] and microT (v3.0) [16]. For a more complete description of miR-25 targets please see D. Lu et al. [49]. (XLSX) [file pone.0041762.s013.xlsx]

## Sheet: mmu-miR-21
Target Description					Seed Sequences						Effect of miRNA transfection		Target Predictions
Transcript	Gene	Entrez	Symbol	Description	AAGCTA	TAAGCT	ATAAGCT	TAAGCTA	ATAAGCTA	GATAAGCT	Transfection_LFC	Transfection_adj_p.value	TS5_Conservation	TS5_Context	TS5_Conserved_Sites	TS5_Nonconserved_Sites	MirTarget2	DIANA_microT
OTTMUST00000021082	OTTMUSG00000009292	74178	Stk40	serine/threonine kinase 40	0	2	1	0	0	0	-0.792161	1.93759e-07	0.43	-0.187	1	0	-	2.63
ENSMUST00000048860	ENSMUSG00000039395	381269	Mreg	melanoregulin	2	2	1	2	1	0	-0.656547	3.25697e-07	0.059	-0.597	0	2	-	5.62
OTTMUST00000046391	OTTMUSG00000019429	78248	Armcx1	armadillo repeat containing, X-linked 1	1	1	1	1	1	0	-0.725451	3.25697e-07	-	-0.54	0	1	78.56	4.95
ENSMUST00000009256	ENSMUSG00000009112	94044	Bcl2l13	BCL2-like 13 (apoptosis facilitator)	4	1	1	0	0	0	-0.665634	5.3259e-07	-	-0.123	0	1	-	2.26
OTTMUST00000072264	OTTMUSG00000029137	101476	Plekha1	pleckstrin homology domain containing, family A (phosphoinositide binding specific) member 1	1	2	1	1	1	0	-0.631877	1.53483e-06	0.625	-0.334	1	0	67.57	9.78
OTTMUST00000014413	OTTMUSG00000006341	26397	Map2k3	mitogen-activated protein kinase kinase 3	2	1	1	1	1	0	-0.657598	2.05962e-06	0.48	-0.251	1	0	-	6.16
OTTMUST00000024503	OTTMUSG00000010503	67808	Tprgl	transformation related protein 63 regulated like	2	1	1	1	1	0	-0.779181	4.75921e-06	-	-0.263	0	1	-	3.14
ENSMUST00000025421	ENSMUSG00000079614	72124	Seh1l	SEH1-like (S. cerevisiae	1	1	1	1	1	0	-0.472092	7.78842e-06	0.057	-0.482	0	1	77.35	3.14
OTTMUST00000022886	OTTMUSG00000009869	242705	E2f2	E2F transcription factor 2	2	1	1	1	1	1	-0.647401	1.10524e-05	-	-0.163	0	1	-	4.44
ENSMUST00000078286	ENSMUSG00000063888	66229	Rpl7l1	ribosomal protein L7-like 1	1	1	0	1	0	0	-0.451961	1.11648e-05	-	-0.072	0	1	-	2.26
OTTMUST00000051887	OTTMUSG00000021866	74175	Crct1	cysteine-rich C-terminal 1	1	1	0	1	0	0	-0.538826	1.12787e-05	0.057	-0.071	0	1	-	2.26
ENSMUST00000110585	ENSMUSG00000054115	27401	Skp2	S-phase kinase-associated protein 2 (p45)	1	3	1	1	1	0	-0.65351	2.20954e-05	0.608	-0.241	1	0	62.08	9.18
ENSMUST00000053950	ENSMUSG00000030556	67867	Lrrc28	leucine rich repeat containing 28	1	1	1	0	0	0	-0.551474	2.26833e-05	-	-0.205	0	1	-	2.26
OTTMUST00000068265	OTTMUSG00000027569	58185	Rsad2	radical S-adenosyl methionine domain containing 2	2	1	1	1	1	0	-0.650388	2.41828e-05	-	-0.392	0	1	55.2	3.14
ENSMUST00000026902	ENSMUSG00000025795	192678	Rassf3	Ras association (RalGDS/AF-6) domain family member 3	2	1	0	1	0	0	-0.534085	4.61281e-05	0.057	-0.134	0	1	-	2.26
ENSMUST00000054471	ENSMUSG00000046567	68281	4930430F08Rik	RIKEN cDNA 4930430F08 gene	0	1	1	0	0	0	-0.443423	5.55227e-05	-	-0.287	0	1	-	2.26
ENSMUST00000034228	ENSMUSG00000031776	107566	Arl2bp	ADP-ribosylation factor-like 2 binding protein	1	2	1	1	1	0	-0.470968	7.44475e-05	0.057	-0.416	0	1	-	3.14
OTTMUST00000082388	OTTMUSG00000033021	193813	Mcfd2	multiple coagulation factor deficiency 2	1	2	0	1	0	0	-0.362835	8.53689e-05	-	-0.214	0	1	-	2.26
ENSMUST00000044672	ENSMUSG00000038481	78334	Cdk19	cyclin-dependent kinase 19	0	2	1	0	0	0	-0.465463	9.17599e-05	-	-0.117	0	1	-	2.26
NM_145443	-	217666	L2hgdh	L-2-hydroxyglutarate dehydrogenase	1	4	1	1	0	0	-0.390039	0.000115114	0.057	-0.405	0	2	-	4.53
OTTMUST00000013697	OTTMUSG00000006073	70510	Rnf167	ring finger protein 167	0	1	1	0	0	0	-0.386812	0.000157379	-	-0.274	0	1	-	2.26
ENSMUST00000036370	ENSMUSG00000033450	72536	Tagap	T-cell activation Rho GTPase-activating protein	0	1	1	0	0	1	-0.406637	0.000163792	0.448	-0.191	1	0	-	3.14
OTTMUST00000039265	OTTMUSG00000016339	26556	Homer1	homer homolog 1 (Drosophila)	5	1	0	1	0	0	-0.372143	0.000181765	-	-	-	-	-	-
OTTMUST00000058099	OTTMUSG00000023778	223753	Cerk	ceramide kinase	0	2	1	0	0	0	-0.367429	0.000233754	-	-0.249	0	1	-	2.26
OTTMUST00000063344	OTTMUSG00000025723	320184	Lrrc58	leucine rich repeat containing 58	4	3	1	2	1	0	-0.714492	0.000258863	0.058	-0.466	0	2	64.45	5.55
OTTMUST00000045137	OTTMUSG00000018771	494468	Armcx5	armadillo repeat containing, X-linked 5	1	1	1	1	1	0	-0.462242	0.000278013	0.057	-0.503	0	1	61.56	3.74
OTTMUST00000011438	OTTMUSG00000005110	19291	Purb	purine rich element binding protein B	3	3	2	2	1	0	-0.375449	0.000280625	0.56	-0.3675	1	2	-	14.44
ENSMUST00000100359	ENSMUSG00000075502	432879	Gm5465	predicted gene 5465	0	1	1	0	0	0	-0.393806	0.000431172	-	-0.276	0	1	64.79	2.26
OTTMUST00000001148	OTTMUSG00000000561	319149	Hist1h3d	histone cluster 1, H3d	0	1	1	0	0	1	-0.342615	0.00049187	-	-	-	-	-	3.14
OTTMUST00000067336	OTTMUSG00000027229	108943	Rg9mtd2	RNA (guanine-9-) methyltransferase domain containing 2	1	1	1	0	0	0	-0.337555	0.000499481	-	-0.268	0	1	-	2.26
ENSMUST00000089494	ENSMUSG00000050222	239114	Il17d	interleukin 17D	0	1	1	0	0	0	-0.418777	0.000676917	-	-0.285	0	1	-	2.26
ENSMUST00000062264	ENSMUSG00000026434	98415	Nucks1	nuclear casein kinase and cyclin-dependent kinase substrate 1	1	1	0	1	0	0	-0.307379	0.000789538	-	-0.148	0	1	-	2.26
OTTMUST00000052590	OTTMUSG00000022149	22685	Zfp239	zinc finger protein 239	1	1	0	1	0	0	-0.293852	0.000919092	-	-0.049	0	1	-	2.26
OTTMUST00000011728	OTTMUSG00000005259	103765	Tmem17	transmembrane protein 17	1	1	1	1	1	0	-0.327657	0.000964291	-	-0.449	0	1	-	3.14
ENSMUST00000034431	ENSMUSG00000031953	66817	Tmem170	transmembrane protein 170	1	1	1	1	1	0	-0.321969	0.00102804	0.455	-0.402	1	0	65.36	7.37
OTTMUST00000011375	OTTMUSG00000005086	104479	Ccdc117	coiled-coil domain containing 117	1	2	0	1	0	0	-0.401058	0.00111828	0.057	-0.036	0	1	-	2.26
OTTMUST00000017624	OTTMUSG00000007694	66902	Mtap	methylthioadenosine phosphorylase	0	1	1	0	0	0	-0.321778	0.00120341	0.01	-0.29	0	1	67.32	2.55
OTTMUST00000004322	OTTMUSG00000002128	20848	Stat3	signal transducer and activator of transcription 3	2	2	2	0	0	1	-0.411218	0.00157554	0.13	-0.24	0	1	66.11	-
OTTMUST00000055162	OTTMUSG00000022937	22757	Zkscan5	zinc finger with KRAB and SCAN domains 5	0	1	1	0	0	0	-0.376125	0.00168749	-	-0.228	0	1	-	2.48
OTTMUST00000032211	OTTMUSG00000013318	70599	Ssfa2	sperm specific antigen 2	0	1	1	0	0	0	-0.3383	0.0017525	-	-0.227	0	1	-	2.7
ENSMUST00000040912	ENSMUSG00000036777	68743	Anln	anillin, actin binding protein	1	2	0	1	0	0	-0.281085	0.00185785	-	-0.114	0	1	-	2.26
OTTMUST00000055880	OTTMUSG00000023127	17768	Mthfd2	methylenetetrahydrofolate dehydrogenase (NAD+ dependent), methenyltetrahydrofolate cyclohydrolase	1	1	0	1	0	0	-0.381653	0.00216307	-	-0.09	0	1	-	2.26
ENSMUST00000034992	ENSMUSG00000032420	23959	Nt5e	5' nucleotidase, ecto	1	1	1	1	1	1	-0.273958	0.00216863	-	-0.331	0	1	-	4.44
OTTMUST00000067362	OTTMUSG00000027242	18218	Dusp8	dual specificity phosphatase 8	3	2	1	2	1	0	-0.340617	0.00227013	0.671	-0.492	1	1	-	2.55
OTTMUST00000052801	OTTMUSG00000022214	232440	H2afj	H2A histone family, member J	1	1	0	1	0	0	-0.281281	0.00246894	0.057	-0.183	0	1	-	2.26
OTTMUST00000000571	OTTMUSG00000000192	52615	Suz12	suppressor of zeste 12 homolog (Drosophila)	1	2	2	0	0	1	-0.349821	0.00250787	0.044	-0.261	0	2	-	10.44
OTTMUST00000009645	OTTMUSG00000004261	72098	Tmem68	transmembrane protein 68	0	1	1	0	0	0	-0.271636	0.00250787	-	-0.21	0	1	-	2.26
ENSMUST00000105255	ENSMUSG00000078429	52468	Ctdsp2	CTD (carboxy-terminal domain, RNA polymerase II, polypeptide A) small phosphatase 2	2	2	1	1	0	0	-0.480017	0.00270721	-	-0.11	0	2	-	4.53
ENSMUST00000025931	ENSMUSG00000024975	18569	Pdcd4	programmed cell death 4	2	1	1	1	1	1	-0.40174	0.00278982	0.667	-0.292	1	0	-	5.77
OTTMUST00000069450	OTTMUSG00000028045	22402	Wisp1	WNT1 inducible signaling pathway protein 1	3	3	2	3	2	0	-0.35254	0.00294601	-	-0.576	0	2	81.08	8.55
OTTMUST00000023143	OTTMUSG00000009961	19891	Rpa2	replication protein A2	1	1	1	1	1	0	-0.293029	0.0030829	-	-0.343	0	1	-	3.74
OTTMUST00000044836	OTTMUSG00000018621	13660	Ehd1	EH-domain containing 1	1	1	1	1	1	0	-0.317966	0.0038953	0.298	-0.237	1	0	-	6.16
OTTMUST00000011191	OTTMUSG00000005029	193670	Rnf185	ring finger protein 185	0	1	1	0	0	0	-0.303386	0.00427046	-	-0.17	0	1	-	2.26
OTTMUST00000068286	OTTMUSG00000027582	12499	Entpd5	ectonucleoside triphosphate diphosphohydrolase 5	1	1	1	0	0	0	-0.264007	0.00478398	-	-0.275	0	1	-	2.26
ENSMUST00000051226	ENSMUSG00000033065	18642	Pfkm	phosphofructokinase, muscle	0	1	1	0	0	0	-0.368237	0.00506452	0.145	-0.341	0	1	79.98	2.85
OTTMUST00000066031	OTTMUSG00000026686	229285	Spg20	spastic paraplegia 20, spartin (Troyer syndrome) homolog (human)	1	1	1	1	1	1	-0.349451	0.0059464	0.399	-0.3194	1	0	-	4.44
NM_133218	-	170753	Zfp704	zinc finger protein 704	7	5	3	2	2	1	-0.269245	0.0059681	0.629	-0.716	2	1	77.15	14.86
OTTMUST00000075701	OTTMUSG00000030570	17299	Mettl1	methyltransferase like 1	0	1	1	0	0	1	-0.289423	0.00668143	-	-	-	-	-	-
ENSMUST00000086580	ENSMUSG00000053110	22601	Yap1	yes-associated protein 1	1	2	1	1	1	0	-0.313217	0.00673954	0.645	-0.297	1	0	-	9.78
OTTMUST00000070252	OTTMUSG00000028342	77125	Il33	interleukin 33	0	1	1	0	0	0	-0.337737	0.00695905	-	-0.323	0	1	61.86	2.26
OTTMUST00000025427	OTTMUSG00000010865	74186	Ccdc3	coiled-coil domain containing 3	0	2	1	0	0	0	-0.52224	0.00922954	-	-0.104	0	1	-	2.26
OTTMUST00000022143	OTTMUSG00000009623	11637	Ak2	adenylate kinase 2	3	1	0	1	0	0	-0.347057	0.0111775	0.057	-0.116	0	1	-	-
OTTMUST00000063164	OTTMUSG00000025660	330050	Fam185a	family with sequence similarity 185, member A	1	2	1	1	0	0	-0.306018	0.0114847	-	-0.249	0	2	-	4.53
NM_025356	-	66105	Ube2d3	ubiquitin-conjugating enzyme E2D 3 (UBC4/5 homolog, yeast)	2	1	1	1	1	0	-0.309769	0.0114918	0.284	-0.372	1	0	53.05	-
OTTMUST00000074413	OTTMUSG00000030007	71279	Slc29a3	solute carrier family 29 (nucleoside transporters), member 3	3	5	2	3	1	0	-0.283843	0.0162436	0.057	-0.625	0	4	97.17	9.93
OTTMUST00000033787	OTTMUSG00000014319	67136	Kbtbd4	kelch repeat and BTB (POZ) domain containing 4	2	2	0	2	0	0	-0.327446	0.0204071	0.112	-0.363	0	2	-	4.96
ENSMUST00000039928	ENSMUSG00000060716	211945	Plekhh1	pleckstrin homology domain containing, family H (with MyTH4 domain) member 1	0	1	1	0	0	0	-0.271744	0.0209683	-	-0.332	0	1	-	2.26
OTTMUST00000067823	OTTMUSG00000027417	76893	Lass2	LAG1 homolog, ceramide synthase 2	1	2	0	1	0	0	-0.292647	0.0308111	-	-0.09	0	1	-	2.26
OTTMUST00000000333	OTTMUSG00000000100	72503	2610507B11Rik	RIKEN cDNA 2610507B11 gene	1	1	1	1	1	0	-0.349422	0.039424	0.057	-0.317	0	1	-	3.14
OTTMUST00000036927	OTTMUSG00000015547	18538	Pcna	proliferating cell nuclear antigen	0	1	1	0	0	0	-0.306471	0.0445403	-	-0.231	0	1	-	-
OTTMUST00000069539	OTTMUSG00000028078	26384	Gnpda1	glucosamine-6-phosphate deaminase 1	2	1	0	1	0	0	-0.31995	0.046759	0.066	-0.148	0	1	-	2.48

## Sheet: mmu-miR-106a
Target Description					Seed Sequences						Effect of miRNA transfection		Target Predictions
Transcript	Gene	Entrez	Symbol	Description	ACTTTA	CACTTT	CACTTTA	GCACTTT	AGCACTTT	GCACTTTA	Transfection_LFC	Transfection_adj_p.value	TS5_Conservation	TS5_Context	TS5_Conserved_Sites	TS5_Nonconserved_Sites	MirTarget2	DIANA_microT
ENSMUST00000050148	ENSMUSG00000024780	67072	Cdc37l1	cell division cycle 37 homolog (S. cerevisiae)-like 1	2	2	1	1	0	1	-0.98209	2.66e-08	0.966	-0.43	1	0	82.36	6
OTTMUST00000069961	OTTMUSG00000028236	67894	Fam45a	family with sequence similarity 45, member A	1	2	1	2	0	1	-0.846171	2.66e-08	0.97	-0.666	2	0	54.27	5.67
ENSMUST00000043520	ENSMUSG00000038365	66822	Fbxo25	F-box protein 25	1	1	1	1	0	1	-0.751704	9.96e-08	-	-0.506	0	1	52.17	2.04
OTTMUST00000050413	OTTMUSG00000021271	56338	Txnip	thioredoxin interacting protein	1	3	1	2	2	1	-0.662556	1.55e-07	0.975	-0.574	2	0	91.51	38.23
OTTMUST00000039677	OTTMUSG00000016467	77040	Atg16l1	autophagy-related 16-like 1 (yeast)	1	1	1	1	0	1	-0.689213	1.68e-07	0.966	-0.461	1	0	74.39	5.67
ENSMUST00000024854	ENSMUSG00000024059	78785	Clip4	CAP-GLY domain containing linker protein family, member 4	1	1	0	1	1	0	-0.687424	1.68e-07	0.928	-1.073	2	2	94.34	-
OTTMUST00000000462	OTTMUSG00000000144	21927	Tnfaip1	tumor necrosis factor, alpha-induced protein 1 (endothelial)	0	1	0	1	1	0	-0.903636	1.68e-07	0.797	-0.233	1	0	58.05	16.81
OTTMUST00000052209	OTTMUSG00000021990	231801	Agfg2	ArfGAP with FG repeats 2	1	1	1	1	1	1	-0.922192	1.71e-07	0.958	-0.278	1	0	-	18.4
OTTMUST00000037809	OTTMUSG00000015917	13555	E2f1	E2F transcription factor 1	0	2	0	2	0	0	-0.836314	2.25e-07	0.909	-0.311	2	0	76.84	23.41
ENSMUST00000062753	ENSMUSG00000047044	225995	D030056L22Rik	RIKEN cDNA D030056L22 gene	2	1	1	1	1	1	-0.835851	2.25e-07	-	-0.398	0	1	61.78	8.75
ENSMUST00000025668	ENSMUSG00000024759	109168	Atl3	atlastin GTPase 3	2	2	1	1	0	1	-0.72984	2.25e-07	0.954	-0.384	1	0	51.19	5.34
OTTMUST00000078425	OTTMUSG00000031654	12575	Cdkn1a	cyclin-dependent kinase inhibitor 1A (P21)	0	1	0	1	1	0	-0.829566	3.02e-07	0.856	-0.211	1	0	59.63	12.18
OTTMUST00000084516	OTTMUSG00000033562	272589	Tbcel	tubulin folding cofactor E-like	0	3	0	1	0	0	-0.81447	3.04e-07	0.854	-0.358	1	0	57.34	7.71
OTTMUST00000065997	OTTMUSG00000026672	18645	Pfn2	profilin 2	0	2	0	2	1	0	-0.858922	3.3e-07	0.823	-0.372	2	0	70.92	29.23
OTTMUST00000050002	OTTMUSG00000021122	20352	Sema4b	sema domain, immunoglobulin domain (Ig), transmembrane domain (TM) and short cytoplasmic domain, (semaphorin) 4B	2	2	1	1	0	1	-0.717711	3.49e-07	0.964	-0.535	1	0	73.59	7.05
ENSMUST00000091915	ENSMUSG00000050668	53951	Ccdc75	coiled-coil domain containing 75	1	1	1	1	1	1	-0.815614	4.22e-07	-	-0.486	0	1	54.63	3.93
OTTMUST00000061503	OTTMUSG00000024989	13714	Elk4	ELK4, member of ETS oncogene family	0	2	0	2	2	0	-0.743771	4.8e-07	0.343	-0.212	1	0	-	-
OTTMUST00000071263	OTTMUSG00000028771	73047	Camk2n2	calcium/calmodulin-dependent protein kinase II inhibitor 2	1	1	1	1	0	1	-0.696091	6.36e-07	0.473	-0.293	1	0	-	4.02
OTTMUST00000051887	OTTMUSG00000021866	74175	Crct1	cysteine-rich C-terminal 1	0	1	0	1	0	0	-0.673688	6.5e-07	0.175	-0.229	1	0	53.9	10.36
ENSMUST00000033975	ENSMUSG00000061313	72108	Ddhd2	DDHD domain containing 2	1	1	0	1	0	0	-0.600725	6.84e-07	-	-	-	-	-	4.35
ENSMUST00000027137	ENSMUSG00000025993	53945	Slc40a1	solute carrier family 40 (iron-regulated transporter), member 1	0	2	0	2	1	0	-0.909949	8.11e-07	0.983	-0.501	2	0	67.95	19.87
ENSMUST00000037947	ENSMUSG00000038612	17210	Mcl1	myeloid cell leukemia sequence 1	2	2	2	1	1	1	-0.708314	8.11e-07	0.943	-0.517	1	1	68.68	21.61
ENSMUST00000097504	ENSMUSG00000041258	329002	Zfp236	zinc finger protein 236	0	3	0	1	0	0	-0.612919	8.11e-07	0.736	-0.289	1	0	-	5.67
OTTMUST00000060154	OTTMUSG00000024514	54484	Mkrn1	makorin, ring finger protein, 1	0	2	0	2	1	0	-0.504486	8.25e-07	0.892	-0.389	2	0	-	26.95
OTTMUST00000035056	OTTMUSG00000014770	58246	Slc35b4	solute carrier family 35, member B4	1	3	1	1	1	0	-1.02462	8.25e-07	-	-0.3563	0	2	-	6.01
OTTMUST00000070329	OTTMUSG00000028377	319594	Hif1an	hypoxia-inducible factor 1, alpha subunit inhibitor	0	1	0	1	1	0	-0.645176	8.75e-07	-	-0.083	0	1	-	12.18
ENSMUST00000049453	ENSMUSG00000039000	100763	Ube3c	ubiquitin protein ligase E3C	1	2	1	1	0	1	-0.700673	1.21e-06	0.748	-0.227	1	0	66.24	5.34
ENSMUST00000031539	ENSMUSG00000029560	231834	Snx8	sorting nexin 8	1	1	1	1	1	1	-0.877555	1.27e-06	0.965	-0.395	1	0	56.94	18.4
ENSMUST00000000356	ENSMUSG00000000346	23994	Dazap2	DAZ associated protein 2	0	1	0	1	0	0	-0.742782	1.27e-06	0.682	-0.246	1	0	-	-
OTTMUST00000058006	OTTMUSG00000023746	108960	Irak2	interleukin-1 receptor-associated kinase 2	0	2	0	1	1	0	-0.514674	1.53e-06	-	-0.246	0	1	51.38	8.05
OTTMUST00000084826	OTTMUSG00000033668	213211	Rnf26	ring finger protein 26	0	3	0	1	0	0	-0.634569	1.78e-06	-	-0.1	0	1	-	-
ENSMUST00000031148	ENSMUSG00000029238	12753	Clock	circadian locomoter output cycles kaput	1	5	1	3	1	1	-0.581769	2.04e-06	0.989	-0.611	2	0	75.84	33.68
ENSMUST00000035014	ENSMUSG00000032440	21813	Tgfbr2	transforming growth factor, beta receptor II	1	2	1	1	0	1	-0.643411	2.11e-06	0.967	-0.455	1	0	80.8	8.7
OTTMUST00000038718	OTTMUSG00000001138	98999	Znfx1	zinc finger, NFX1-type containing 1	3	4	3	2	1	2	-1.07061	2.17e-06	0.999	-0.938	2	1	92.08	25.68
OTTMUST00000069252	OTTMUSG00000027954	105663	Thtpa	thiamine triphosphatase	3	3	1	0	0	0	-0.47183	2.41e-06	-	-0.082	0	1	-	-
OTTMUST00000058043	OTTMUSG00000023757	56174	Nagk	N-acetylglucosamine kinase	1	1	1	1	0	1	-0.571513	2.41e-06	0.587	-0.437	1	0	71.64	-
OTTMUST00000075712	OTTMUSG00000030574	212139	Cc2d1a	coiled-coil and C2 domain containing 1A	1	1	1	1	1	1	-0.568932	2.63e-06	0.826	-0.317	1	0	-	13.57
OTTMUST00000024884	OTTMUSG00000010659	170731	Mfn2	mitofusin 2	1	2	1	2	2	1	-0.655451	2.67e-06	0.966	-0.602	1	1	88.69	-
OTTMUST00000042760	OTTMUSG00000017589	434784	Ldoc1	leucine zipper, down-regulated in cancer 1	0	2	0	1	1	0	-0.488639	2.71e-06	-	-0.241	0	1	-	5.98
ENSMUST00000025505	ENSMUSG00000024603	67665	Dctn4	dynactin 4	0	6	0	3	0	0	-0.652348	2.82e-06	-	-0.382	0	3	87.55	17.3
OTTMUST00000063205	OTTMUSG00000025672	242864	Napepld	N-acyl phosphatidylethanolamine phospholipase D	4	4	2	1	1	1	-0.467081	3.39e-06	0.551	-0.558	1	1	51.72	16.79
ENSMUST00000064831	ENSMUSG00000022066	67464	Entpd4	ectonucleoside triphosphate diphosphohydrolase 4	1	1	0	1	1	0	-0.894218	3.39e-06	-	-0.194	0	1	-	3.93
OTTMUST00000065490	OTTMUSG00000026487	69940	Exoc1	exocyst complex component 1	0	1	0	1	1	0	-0.583669	3.56e-06	-	-0.153	0	1	-	3.93
OTTMUST00000007275	OTTMUSG00000003443	15374	Hn1	hematological and neurological expressed sequence 1	1	1	1	1	1	1	-0.698923	3.56e-06	0.953	-	1	0	50	23.22
OTTMUST00000058046	OTTMUSG00000023757	56174	Nagk	N-acetylglucosamine kinase	1	1	1	1	0	1	-0.533684	3.82e-06	0.587	-0.437	1	0	71.64	-
OTTMUST00000045747	OTTMUSG00000000002	20869	Stk11	serine/threonine kinase 11	1	1	1	1	1	1	-0.566165	3.89e-06	-	-0.324	0	1	57.71	3.93
OTTMUST00000057721	OTTMUSG00000023653	12366	Casp2	caspase 2	0	1	0	1	0	0	-0.667591	4.12e-06	-	-0.167	0	1	-	2.04
ENSMUST00000012220	ENSMUSG00000012076	52592	Brms1l	breast cancer metastasis-suppressor 1-like	2	3	2	2	1	1	-0.609604	4.68e-06	0.71	-0.664	1	2	93.39	29.22
NM_028133	-	112407	Egln3	EGL nine homolog 3 (C. elegans)	1	1	1	1	0	1	-0.685727	4.68e-06	0.963	-0.333	1	0	59.76	6
OTTMUST00000040578	OTTMUSG00000016738	269401	Znf512b	zinc finger protein 512B	2	4	2	3	1	2	-0.54362	4.84e-06	0.982	-0.716	2	1	86.44	19.42
OTTMUST00000072013	OTTMUSG00000029027	16391	Irf9	interferon regulatory factor 9	1	1	1	1	1	1	-0.5601	5.17e-06	0.925	-0.456	1	0	77.08	3.93
OTTMUST00000011438	OTTMUSG00000005110	19291	Purb	purine rich element binding protein B	2	6	1	2	1	1	-0.510882	7.72e-06	0.99	-0.6221	2	0	-	35.62
OTTMUST00000029606	OTTMUSG00000012451	67857	Ppp6c	protein phosphatase 6, catalytic subunit	1	4	1	2	2	1	-0.574484	8.38e-06	0.721	-0.203	1	0	79.8	24.52
OTTMUST00000040548	OTTMUSG00000016732	54711	Plagl2	pleiomorphic adenoma gene-like 2	2	1	0	1	1	0	-0.528573	9.31e-06	0.873	-0.264	1	0	51.96	21.43
OTTMUST00000056276	OTTMUSG00000023241	54473	Tollip	toll interacting protein	1	2	0	1	1	0	-0.545622	1.08e-05	-	-0.154	0	1	-	5.98
OTTMUST00000076126	OTTMUSG00000030752	102098	Arhgef18	rho/rac guanine nucleotide exchange factor (GEF) 18	1	1	1	1	1	1	-0.804191	1.11e-05	0.943	-0.371	1	0	53.26	16.79
OTTMUST00000052812	OTTMUSG00000022218	11853	Rhoc	ras homolog gene family, member C	1	1	1	1	1	1	-0.516031	1.13e-05	0.705	-0.416	1	0	69.52	16.79
ENSMUST00000031727	ENSMUSG00000029714	57330	Gigyf1	GRB10 interacting GYF protein 1	1	1	1	1	0	1	-0.482089	1.49e-05	0.942	-0.231	1	0	-	5.01
ENSMUST00000013970	ENSMUSG00000025417	117150	Pip4k2c	phosphatidylinositol-5-phosphate 4-kinase, type II, gamma	0	3	0	3	1	0	-0.426191	1.54e-05	-	-0.354	0	3	77.35	13.97
ENSMUST00000062855	ENSMUSG00000042570	70427	Mier2	mesoderm induction early response 1, family member 2	1	1	1	1	0	1	-0.512449	1.6e-05	0.909	-0.21	1	0	-	4.02
OTTMUST00000082486	OTTMUSG00000033045	66990	Tmem134	transmembrane protein 134	0	1	0	1	0	0	-0.491117	1.6e-05	-	-0.142	0	1	-	2.04
OTTMUST00000022886	OTTMUSG00000009869	242705	E2f2	E2F transcription factor 2	0	1	0	1	1	0	-0.585735	1.99e-05	0.586	-0.073	1	0	-	3.93
OTTMUST00000054001	OTTMUSG00000022545	15278	Tfb2m	transcription factor B2, mitochondrial	1	2	0	1	0	0	-0.509751	2.2e-05	-	-0.246	0	1	-	2.04
OTTMUST00000029535	OTTMUSG00000012417	76899	Golga1	golgi autoantigen, golgin subfamily a, 1	3	2	1	1	0	1	-0.541086	2.29e-05	0.836	-0.414	1	0	56.7	7.38
ENSMUST00000029936	ENSMUSG00000028269	14468	Gbp1	guanylate binding protein 1	1	2	1	0	0	0	-0.545994	2.29e-05	-	-0.119	0	1	-	-
OTTMUST00000046551	OTTMUSG00000019495	67043	Syap1	synapse associated protein 1	1	2	0	1	1	0	-0.626336	2.3e-05	0.298	-0.586	1	1	80.06	20.73
OTTMUST00000046484	OTTMUSG00000019465	215951	Lace1	lactation elevated 1	1	3	1	2	1	1	-0.509838	2.37e-05	0.9	-0.519	1	1	84.74	19.12
OTTMUST00000035406	OTTMUSG00000014904	60533	Cd274	CD274 antigen	1	2	1	1	0	1	-0.471506	2.4e-05	0.772	-0.374	1	0	-	5.74
ENSMUST00000020027	ENSMUSG00000019877	56442	Serinc1	serine incorporator 1	2	3	2	0	0	0	-0.412016	2.5e-05	-	-0.383	0	2	-	3.69
ENSMUST00000076889	ENSMUSG00000032192	14697	Gnb5	guanine nucleotide binding protein (G protein), beta 5	1	2	1	1	1	1	-0.520016	2.5e-05	0.762	-0.37	1	0	73.47	13.57
ENSMUST00000041139	ENSMUSG00000036943	235442	Rab8b	RAB8B, member RAS oncogene family	2	3	2	2	1	2	-0.507597	2.63e-05	0.659	-0.561	1	1	77.59	9.27
ENSMUST00000021547	ENSMUSG00000066440	211978	Zfyve26	zinc finger, FYVE domain containing 26	2	1	1	1	1	1	-0.737328	2.63e-05	0.956	-0.413	1	0	57.75	20
OTTMUST00000054494	OTTMUSG00000022718	76022	Gon4l	gon-4-like (C.elegans)	0	1	0	1	0	0	-0.44736	2.82e-05	-	-	-	-	-	-
OTTMUST00000083873	OTTMUSG00000033408	208449	Sgms1	sphingomyelin synthase 1	1	1	0	1	0	0	-0.446289	3.02e-05	-	-0.374	0	1	67.64	4.68
OTTMUST00000054611	OTTMUSG00000022753	231807	BC037034	cDNA sequence BC037034	1	1	1	1	1	1	-0.563031	3.05e-05	0.936	-0.427	1	0	73.72	15.18
ENSMUST00000037115	ENSMUSG00000038622	69790	Med30	mediator complex subunit 30	1	1	1	0	0	0	-0.518807	3.07e-05	-	-0.245	0	1	-	-
OTTMUST00000005762	OTTMUSG00000002841	353047	Plekhm1	pleckstrin homology domain containing, family M (with RUN domain) member 1	0	1	0	1	1	0	-0.941876	3.26e-05	0.876	-0.19	1	0	-	19.89
ENSMUST00000044672	ENSMUSG00000038481	78334	Cdk19	cyclin-dependent kinase 19	2	2	0	1	0	0	-0.48305	4.22e-05	-	-0.034	0	1	-	3.93
OTTMUST00000013823	OTTMUSG00000006114	11736	Ankfy1	ankyrin repeat and FYVE domain containing 1	2	4	0	2	0	0	-0.500829	4.91e-05	0.971	-0.334	2	0	53.33	12.6
ENSMUST00000087200	ENSMUSG00000024429	14670	Gnal1	guanine nucleotide binding protein-like 1	1	1	1	1	1	1	-0.449015	4.97e-05	-	-0.356	1	0	-	3.93
OTTMUST00000023073	OTTMUSG00000009933	214063	Dnajc16	DnaJ (Hsp40) homolog, subfamily C, member 16	1	1	0	1	0	0	-0.517199	5.43e-05	0.902	-0.279	1	0	-	6
ENSMUST00000049811	ENSMUSG00000048799	225523	Cep120	centrosomal protein 120	3	1	1	1	0	1	-0.497333	5.64e-05	0.883	-0.402	1	0	-	5.67
OTTMUST00000013718	OTTMUSG00000006077	116891	Derl2	Der1-like domain family, member 2	1	1	1	1	1	1	-0.390351	5.64e-05	0.967	-0.392	1	0	65.37	24.82
OTTMUST00000012480	OTTMUSG00000005609	66397	Sar1b	SAR1 gene homolog B (S. cerevisiae)	0	1	0	1	1	0	-0.360592	5.76e-05	0.303	-0.289	1	0	78.74	20
OTTMUST00000031691	OTTMUSG00000013129	83435	Plekha3	pleckstrin homology domain-containing, family A (phosphoinositide binding specific) member 3	2	3	2	2	1	2	-0.462018	6.05e-05	0.823	-0.914	2	0	79.49	22.9
ENSMUST00000081506	ENSMUSG00000063253	56367	Scoc	short coiled-coil protein	1	2	0	1	0	0	-0.382585	6.46e-05	-	-0.133	0	1	-	3.93
OTTMUST00000026003	OTTMUSG00000011107	66464	Taf12	TAF12 RNA polymerase II, TATA box binding protein (TBP)-associated factor	0	1	0	1	1	0	-0.363939	6.46e-05	-	-0.145	0	1	-	3.93
OTTMUST00000047713	OTTMUSG00000020058	71446	Wrb	tryptophan rich basic protein	0	2	0	1	1	0	-0.413799	7.42e-05	-	-0.177	0	1	-	3.93
OTTMUST00000083781	OTTMUSG00000033373	14082	Fadd	Fas (TNFRSF6)-associated via death domain	1	3	1	1	0	1	-0.414724	8e-05	-	-0.295	0	1	-	4.09
OTTMUST00000042959	OTTMUSG00000017743	56291	Styx	serine/threonine/tyrosine interaction protein	5	2	1	1	0	0	-0.490312	8.69e-05	0.905	-0.471	1	1	-	-
NM_019742	-	80385	Tusc2	tumor suppressor candidate 2	1	2	1	1	1	1	-0.383748	9.65e-05	0.819	-0.298	1	0	60.35	19.49
OTTMUST00000011662	OTTMUSG00000005229	58172	Sertad2	SERTA domain containing 2	2	3	2	2	1	1	-0.456958	9.94e-05	0.752	-0.489	1	2	64.98	24.4
NM_029068	-	74718	Snx16	sorting nexin 16	2	1	1	1	0	1	-0.414851	9.99e-05	0.939	-0.362	1	0	68.09	6.33
OTTMUST00000017138	OTTMUSG00000007408	209131	Snx30	sorting nexin family member 30	2	3	1	1	0	1	-0.378169	0.000114247	-	-0.229	0	1	-	6.13
ENSMUST00000027125	ENSMUSG00000025981	67876	Coq10b	coenzyme Q10 homolog B (S. cerevisiae)	0	2	0	1	1	0	-0.40838	0.000116486	-	-0.225	0	1	50.71	6.01
OTTMUST00000078105	OTTMUSG00000031524	52118	Pvr	poliovirus receptor	0	2	0	1	0	0	-0.350539	0.000141005	-	-0.221	0	1	-	2.04
OTTMUST00000005873	OTTMUSG00000002871	217201	Rundc1	RUN domain containing 1	1	3	1	2	0	1	-0.404828	0.000151924	-	-0.38	0	1	-	5.98
OTTMUST00000064317	OTTMUSG00000026057	232539	Klhdc5	kelch domain containing 5	4	6	3	1	0	1	-0.332414	0.000160366	-	-0.335	0	3	-	2.04
ENSMUST00000096096	ENSMUSG00000024989	74107	Cep55	centrosomal protein 55	2	2	1	1	0	1	-0.432328	0.000160979	-	-0.426	0	1	-	4.09
ENSMUST00000020909	ENSMUSG00000020585	17775	Laptm4a	lysosomal-associated protein transmembrane 4A	0	1	0	1	0	0	-0.392458	0.000167451	0.847	-0.329	1	0	86.48	5.67
OTTMUST00000039406	OTTMUSG00000016371	19334	Rab22a	RAB22A, member RAS oncogene family	0	3	0	3	3	0	-0.335676	0.0001724	0.99	-0.514	2	1	85.76	31.56
ENSMUST00000039784	ENSMUSG00000036138	113868	Acaa1a	acetyl-Coenzyme A acyltransferase 1A	2	1	1	1	1	1	-0.367785	0.00017258	-	-0.419	0	1	-	3.93
OTTMUST00000055746	OTTMUSG00000023086	66979	Pole4	polymerase (DNA-directed), epsilon 4 (p12 subunit)	0	1	0	1	0	0	-0.464713	0.000177664	-	-0.187	0	1	-	2.04
OTTMUST00000004322	OTTMUSG00000002128	20848	Stat3	signal transducer and activator of transcription 3	3	3	0	2	0	0	-0.496488	0.000187902	0.848	-0.387	2	0	65.39	-
OTTMUST00000064208	OTTMUSG00000026018	12443	Ccnd1	cyclin D1	0	1	0	1	1	0	-0.460428	0.000198155	0.88	-0.152	1	0	-	21.61
OTTMUST00000063491	OTTMUSG00000025781	66061	Tctex1d2	Tctex1 domain containing 2	0	1	0	1	0	0	-0.491941	0.000199843	-	-0.12	0	1	-	3.93
OTTMUST00000051865	OTTMUSG00000021857	18000	Sept2	septin 2	4	4	2	1	0	1	-0.405828	0.000213778	-	-0.606	0	2	-	5.41
OTTMUST00000040374	OTTMUSG00000016676	71779	March8	membrane-associated ring finger (C3HC4) 8	2	2	1	1	1	1	-0.406249	0.000259112	0.938	-0.364	1	0	75.23	25.26
OTTMUST00000015236	OTTMUSG00000006663	67123	Ubap1	ubiquitin-associated protein 1	0	2	0	1	0	0	-0.443809	0.000281255	-	-0.195	0	1	-	5.41
ENSMUST00000023212	ENSMUSG00000022553	68877	Maf1	MAF1 homolog (S. cerevisiae)	1	3	1	0	0	0	-0.477123	0.00028509	-	-0.06	0	1	-	5.01
OTTMUST00000068796	OTTMUSG00000027798	66999	Med28	mediator of RNA polymerase II transcription, subunit 28 homolog (yeast)	1	3	0	2	0	0	-0.457767	0.000309436	-	-0.307	0	2	-	5.98
OTTMUST00000064766	OTTMUSG00000026202	16885	Limk1	LIM-domain containing, protein kinase	1	2	1	1	0	0	-0.346121	0.000314858	0.848	-0.273	1	1	65.94	16.79
ENSMUST00000057037	ENSMUSG00000057335	545389	Cep170	centrosomal protein 170	1	2	0	1	0	0	-0.324722	0.000315858	0.685	-0.192	1	0	-	2.04
ENSMUST00000020272	ENSMUSG00000020078	30930	Vps26a	vacuolar protein sorting 26 homolog A (yeast)	1	1	0	1	0	0	-0.342688	0.000338682	0.25	-0.187	1	0	-	18.4
ENSMUST00000015049	ENSMUSG00000014905	27362	Dnajb9	DnaJ (Hsp40) homolog, subfamily B, member 9	0	1	0	1	0	0	-0.377278	0.000349161	0.864	-0.213	1	0	-	5.34
OTTMUST00000018054	OTTMUSG00000007959	20404	Sh3gl2	SH3-domain GRB2-like 2	0	1	0	1	0	0	-0.385058	0.000352931	-	-0.208	0	1	-	-
ENSMUST00000097694	ENSMUSG00000049339	227298	Fam134a	family with sequence similarity 134, member A	1	2	1	2	1	1	-0.320486	0.0003658	0.918	-0.434	1	1	83.08	11.35
OTTMUST00000084499	OTTMUSG00000033558	117599	Helb	helicase (DNA) B	1	2	1	1	1	1	-0.403332	0.000398867	-	-0.448	0	1	64.69	5.98
OTTMUST00000010370	OTTMUSG00000004587	100201	Tmem64	transmembrane protein 64	1	4	1	1	0	1	-0.314172	0.000398867	0.687	-0.397	1	0	-	8.04
OTTMUST00000040765	OTTMUSG00000016796	108958	Fam73b	family with sequence similarity 73, member B	1	1	0	1	1	0	-0.327662	0.000398867	-	-0.136	0	1	-	10.63
ENSMUST00000046157	ENSMUSG00000039286	72007	Fndc3b	fibronectin type III domain containing 3B	6	1	1	1	1	1	-0.356331	0.00040403	-	-0.248	1	0	50	10.36
ENSMUST00000040344	ENSMUSG00000034707	75612	Gns	glucosamine (N-acetyl)-6-sulfatase	2	3	1	1	1	0	-0.475031	0.000405116	-	-0.129	0	2	-	8.05
OTTMUST00000061081	OTTMUSG00000024801	231841	AA881470	EST AA881470	1	1	1	1	1	1	-0.398526	0.000425994	-	-0.307	0	1	-	3.93
OTTMUST00000056139	OTTMUSG00000023202	23894	Gtf2h2	general transcription factor II H, polypeptide 2	0	1	0	1	1	0	-0.364508	0.000429294	-	-0.4875	0	2	66.24	6.01
ENSMUST00000060673	ENSMUSG00000044626	239759	Liph	lipase, member H	1	1	0	1	1	0	-0.435485	0.000437448	-	-0.16	0	1	-	6.01
OTTMUST00000030323	OTTMUSG00000012709	66860	Tanc1	tetratricopeptide repeat, ankyrin repeat and coiled-coil containing 1	1	1	1	1	0	1	-0.440302	0.00044009	0.966	-0.415	1	1	80.74	9.37
ENSMUST00000084715	ENSMUSG00000025241	17281	Fyco1	FYVE and coiled-coil domain containing 1	1	4	1	2	1	1	-0.47225	0.00044009	0.978	-0.682	2	0	94.24	16.76
OTTMUST00000081445	OTTMUSG00000032735	78541	Asb8	ankyrin repeat and SOCS box-containing 8	0	1	0	1	1	0	-0.378084	0.000477936	-	-0.3	0	1	-	3.93
OTTMUST00000027995	OTTMUSG00000011877	30934	Tor1b	torsin family 1, member B	2	2	1	1	1	0	-0.389902	0.000534675	0.8	-0.257	1	1	-	7.55
ENSMUST00000034268	ENSMUSG00000031811	76454	Fbxo31	F-box protein 31	1	1	1	1	0	1	-0.358543	0.000566297	0.882	-0.349	1	0	-	4.35
ENSMUST00000089677	ENSMUSG00000022811	22661	Zfp148	zinc finger protein 148	3	3	1	1	0	1	-0.403804	0.000637402	0.913	-0.402	1	0	70.08	7.38
OTTMUST00000065843	OTTMUSG00000026609	71063	Zfp597	zinc finger protein 597	3	5	2	3	1	1	-0.323479	0.00066856	-	-0.825	0	4	86.33	9.91
OTTMUST00000068228	OTTMUSG00000027552	217410	Trib2	tribbles homolog 2 (Drosophila)	0	2	0	1	0	0	-0.327678	0.000669148	-	-0.146	0	1	-	2.04
ENSMUST00000062264	ENSMUSG00000026434	98415	Nucks1	nuclear casein kinase and cyclin-dependent kinase substrate 1	1	2	1	0	0	0	-0.301645	0.000691337	-	-0.188	0	1	-	2.04
OTTMUST00000081629	OTTMUSG00000032783	70646	Naa30	N(alpha)-acetyltransferase 30, NatC catalytic subunit	2	3	0	2	0	0	-0.316522	0.000691337	0.718	-0.412	1	1	85.14	26.01
OTTMUST00000035233	OTTMUSG00000014838	14221	Fjx1	four jointed box 1 (Drosophila)	1	1	1	1	0	1	-0.544337	0.000718117	0.957	-0.5	1	0	-	5.34
OTTMUST00000044170	OTTMUSG00000018278	407786	Taf9b	TAF9B RNA polymerase II, TATA box binding protein (TBP)-associated factor	1	2	0	1	0	0	-0.317684	0.000761193	-	-0.145	0	1	-	2.04
OTTMUST00000032318	OTTMUSG00000018807	69482	Nup35	nucleoporin 35	1	1	1	1	0	1	-0.369669	0.000762638	0.924	-0.417	1	0	-	-
ENSMUST00000019631	ENSMUSG00000019487	106628	Trip10	thyroid hormone receptor interactor 10	1	1	1	1	0	1	-0.332486	0.000773138	0.918	-0.33	1	0	68.81	5.01
NM_183417	-	12566	Cdk2	cyclin-dependent kinase 2	1	1	0	1	0	0	-0.305355	0.000773138	-	-0.208	0	1	55.29	3.93
ENSMUST00000019930	ENSMUSG00000019795	18537	Pcmt1	protein-L-isoaspartate (D-aspartate) O-methyltransferase 1	1	1	1	0	0	0	-0.309287	0.000788596	-	-0.22	0	1	-	-
OTTMUST00000051928	OTTMUSG00000021875	226470	Zbtb41	zinc finger and BTB domain containing 41 homolog	3	4	1	2	1	0	-0.299035	0.000839103	0.791	-0.397	2	1	-	22.33
ENSMUST00000048544	ENSMUSG00000037933	76895	Bicd2	bicaudal D homolog 2 (Drosophila)	0	2	0	1	0	0	-0.352697	0.000926861	0.906	-0.166	1	0	63.85	8.04
OTTMUST00000075025	OTTMUSG00000030304	16969	Zbtb7a	zinc finger and BTB domain containing 7a	1	4	0	3	0	0	-0.544534	0.000928282	0.945	-0.303	2	0	-	12.41
OTTMUST00000049348	OTTMUSG00000020871	83767	Wasf1	WASP family 1	0	1	0	1	0	0	-0.399513	0.000979771	0.669	-0.271	1	0	83.59	20
OTTMUST00000013283	OTTMUSG00000005956	83431	Ndel1	nuclear distribution gene E-like homolog 1 (A. nidulans)	1	1	0	1	0	0	-0.314013	0.000992503	0.427	-0.25	1	0	-	5.67
ENSMUST00000040340	ENSMUSG00000041685	218503	Fcho2	FCH domain only 2	1	3	0	2	0	0	-0.333341	0.000996697	0.974	-0.498	2	0	94.24	11.67
OTTMUST00000034796	OTTMUSG00000014665	75387	Sirt4	sirtuin 4 (silent mating type information regulation 2 homolog) 4 (S. cerevisiae)	0	1	0	1	1	0	-0.367729	0.000996697	-	-	-	-	65.13	6.01
OTTMUST00000072820	OTTMUSG00000029383	28146	Serp1	stress-associated endoplasmic reticulum protein 1	1	1	0	1	0	0	-0.268098	0.0010097	0.176	-0.273	1	0	-	5.01
OTTMUST00000062113	OTTMUSG00000025233	226407	Rab3gap1	RAB3 GTPase activating protein subunit 1	1	1	1	1	0	1	-0.464283	0.00101217	-	-0.338	0	1	-	2.04
ENSMUST00000022804	ENSMUSG00000022195	77877	6030458C11Rik	RIKEN cDNA 6030458C11 gene	1	3	0	3	1	0	-0.403397	0.00102268	-	-0.739	0	3	68.79	9.63
OTTMUST00000084628	OTTMUSG00000033593	215751	BC013529	cDNA sequence BC013529	1	1	1	1	1	1	-0.493065	0.00106005	0.849	-0.503	1	0	75.73	21.61
NM_181649	-	53951	Ccdc75	coiled-coil domain containing 75	1	2	1	1	1	1	-0.290139	0.00109271	-	-0.486	0	1	54.63	3.93
ENSMUST00000020311	ENSMUSG00000020111	216001	Cbara1	calcium binding atopy-related autoantigen 1	1	2	1	1	1	0	-0.344699	0.00111606	0.042	-0.473	1	1	-	6.01
OTTMUST00000008704	OTTMUSG00000003921	26450	Rbbp9	retinoblastoma binding protein 9	0	1	0	1	1	0	-0.278249	0.00111606	-	-0.3682	0	2	-	3.93
OTTMUST00000048622	OTTMUSG00000020501	110532	Adarb1	adenosine deaminase, RNA-specific, B1	2	4	2	1	0	0	-0.294837	0.0011314	-	-0.233	0	3	-	2.04
ENSMUST00000061617	ENSMUSG00000049764	64453	Zfp280b	zinc finger protein 280B	0	4	0	1	1	0	-0.297506	0.00115679	-	-0.162	0	1	-	9.68
OTTMUST00000027195	OTTMUSG00000011625	56177	Olfm1	olfactomedin 1	1	1	0	1	0	0	-0.329703	0.00118872	-	-	-	-	56.34	-
OTTMUST00000066633	OTTMUSG00000026962	231946	D330028D13Rik	RIKEN cDNA D330028D13 gene	0	1	0	1	1	0	-0.295246	0.00126198	-	-0.307	0	1	50	3.93
OTTMUST00000085981	OTTMUSG00000034049	72050	Kdelc1	KDEL (Lys-Asp-Glu-Leu) containing 1	1	2	1	0	0	0	-0.321403	0.00129068	-	-0.136	0	1	-	-
OTTMUST00000047771	OTTMUSG00000020086	26416	Mapk14	mitogen-activated protein kinase 14	1	2	0	1	1	0	-0.271053	0.00134735	-	-0.197	0	1	67.61	9.04
ENSMUST00000047495	ENSMUSG00000037730	80732	Mynn	myoneurin	0	3	0	1	0	0	-0.287014	0.00136222	0.52	-0.332	1	0	55.2	10.42
ENSMUST00000031388	ENSMUSG00000029434	77573	Vps33a	vacuolar protein sorting 33A (yeast)	0	1	0	1	0	0	-0.32821	0.00136979	-	-0.127	0	1	-	2.04
OTTMUST00000000455	OTTMUSG00000000140	69071	Tmem97	transmembrane protein 97	0	1	0	1	1	0	-0.284592	0.00137916	-	-0.271	0	1	-	-
NM_025828	-	66890	Lman2	lectin, mannose-binding 2	0	1	0	1	0	0	-0.305173	0.00168159	-	-0.224	0	1	65.77	3.93
ENSMUST00000019991	ENSMUSG00000019845	71924	Tube1	epsilon-tubulin 1	2	2	2	0	0	0	-0.296276	0.0017006	-	-0.263	0	2	-	-
OTTMUST00000033737	OTTMUSG00000014300	228359	Arhgap1	Rho GTPase activating protein 1	0	3	0	2	0	0	-0.353772	0.00179652	0.901	-0.496	1	1	56.55	8.94
OTTMUST00000028370	OTTMUSG00000011990	98952	Fam102a	family with sequence similarity 102, member A	1	4	1	3	1	1	-0.359521	0.00183181	0.96	-0.345	2	1	64.86	33.22
OTTMUST00000058331	OTTMUSG00000023877	71853	Pdia6	protein disulfide isomerase associated 6	1	1	1	1	1	1	-0.303735	0.00186635	-	-0.475	0	1	66.43	-
OTTMUST00000049620	OTTMUSG00000020984	74868	Tmem65	transmembrane protein 65	1	3	1	2	1	0	-0.322151	0.00191484	-	-0.512	0	3	71.62	9.94
ENSMUST00000051431	ENSMUSG00000047539	67948	Fbxo28	F-box protein 28	2	6	2	1	0	1	-0.293861	0.00195734	0.808	-0.275	2	0	50.84	12.48
OTTMUST00000068265	OTTMUSG00000027569	58185	Rsad2	radical S-adenosyl methionine domain containing 2	2	3	1	0	0	0	-0.401808	0.00209101	-	-0.0142	0	1	-	2.04
ENSMUST00000029069	ENSMUSG00000027552	13559	E2f5	E2F transcription factor 5	1	2	1	1	1	1	-0.305025	0.00211869	0.644	-0.463	1	0	77.37	21.61
OTTMUST00000019467	OTTMUSG00000008585	66588	Cmpk1	cytidine monophosphate (UMP-CMP) kinase 1	3	1	0	1	0	0	-0.29916	0.00215145	0.709	-0.186	1	0	90.3	18.4
ENSMUST00000081639	ENSMUSG00000002996	73389	Hbp1	high mobility group box transcription factor 1	1	1	1	1	0	1	-0.265792	0.00218207	0.871	-0.338	1	0	55.47	-
ENSMUST00000024708	ENSMUSG00000023915	94185	Tnfrsf21	tumor necrosis factor receptor superfamily, member 21	2	3	2	2	0	2	-0.353147	0.00227751	0.937	-0.707	1	1	85.78	7.38
OTTMUST00000058335	OTTMUSG00000023879	17113	M6pr	mannose-6-phosphate receptor, cation dependent	2	3	1	2	0	1	-0.290822	0.00227751	0.566	-0.225	2	0	-	4.35
OTTMUST00000061269	OTTMUSG00000024870	72313	Fryl	furry homolog-like (Drosophila)	2	2	1	1	1	0	-0.37124	0.00228895	-	-0.598	0	3	-	3.93
OTTMUST00000026831	OTTMUSG00000011477	18718	Pip4k2a	phosphatidylinositol-5-phosphate 4-kinase, type II, alpha	0	2	0	1	1	0	-0.349728	0.00229545	0.349	-0.253	1	0	-	19.89
OTTMUST00000013018	OTTMUSG00000005853	432572	Cytsb	cytospin B	1	3	1	1	0	0	-0.31444	0.00231377	-	0.025	0	2	-	3.93
ENSMUST00000041055	ENSMUSG00000041341	76559	Atg2b	ATG2 autophagy related 2 homolog B (S. cerevisiae)	1	1	1	1	0	1	-0.369841	0.00231377	0.428	-0.318	1	0	-	2.7
OTTMUST00000067098	OTTMUSG00000027125	224273	Crybg3	beta-gamma crystallin domain containing 3	4	1	1	1	0	1	-0.314588	0.00232718	0.96	-0.448	1	0	68.66	6
OTTMUST00000042630	OTTMUSG00000017542	26926	Aifm1	apoptosis-inducing factor, mitochondrion-associated 1	0	1	0	1	1	0	-0.316901	0.00240132	-	-0.207	0	1	-	3.93
OTTMUST00000078142	OTTMUSG00000031541	71310	Tbc1d9	TBC1 domain family, member 9	3	2	1	1	0	0	-0.291864	0.002942	0.943	-0.332	2	0	-	16.79
ENSMUST00000041769	ENSMUSG00000035770	234663	Dync1li2	dynein, cytoplasmic 1 light intermediate chain 2	2	2	0	1	0	0	-0.34028	0.00298509	0.241	-0.202	1	1	58	3.93
OTTMUST00000044104	OTTMUSG00000018247	12212	Chic1	cysteine-rich hydrophobic domain 1	3	3	0	2	0	0	-0.433284	0.00300857	0.884	-0.278	1	1	-	23.66
OTTMUST00000012065	OTTMUSG00000005412	211347	Pank3	pantothenate kinase 3	3	6	2	1	1	1	-0.271605	0.00310847	0.465	-0.281	1	1	-	15.62
ENSMUST00000094276	ENSMUSG00000063659	30928	Zfp238	zinc finger protein 238	2	1	1	1	0	1	-0.295793	0.00339239	0.868	-0.503	1	0	60.67	7.66
ENSMUST00000113840	ENSMUSG00000037999	212285	Arap2	ArfGAP with RhoGAP domain, ankyrin repeat and PH domain 2	3	1	0	1	0	0	-0.300768	0.00371345	0.901	-0.246	1	0	62.15	3.93
OTTMUST00000023541	OTTMUSG00000010133	242736	Pramef8	PRAME family member 8	0	2	0	1	1	0	-0.322099	0.0038211	-	-0.2	0	1	-	5.98
ENSMUST00000027279	ENSMUSG00000026107	109019	Obfc2a	oligonucleotide/oligosaccharide-binding fold containing 2A	0	1	0	1	0	0	-0.286647	0.00382153	0.902	-0.373	1	0	86.31	7.32
ENSMUST00000034815	ENSMUSG00000032254	71819	Kif23	kinesin family member 23	1	2	1	1	0	1	-0.313607	0.00393588	0.95	-0.517	1	0	-	2.04
OTTMUST00000052079	OTTMUSG00000021937	13846	Ephb4	Eph receptor B4	0	1	0	1	0	0	-0.265579	0.00403853	0.806	-0.2	1	0	-	20
ENSMUST00000031131	ENSMUSG00000029223	22223	Uchl1	ubiquitin carboxy-terminal hydrolase L1	0	1	0	1	1	0	-0.404147	0.00412047	-	-0.126	0	1	-	3.93
ENSMUST00000052691	ENSMUSG00000050088	67912	1600012H06Rik	RIKEN cDNA 1600012H06 gene	3	4	2	1	0	1	-0.330268	0.00420744	-	-	-	-	66.26	6.06
OTTMUST00000019192	OTTMUSG00000008456	11639	Ak3l1	adenylate kinase 3-like 1	2	1	1	1	1	1	-0.285093	0.00421532	-	-0.168	0	1	-	3.93
ENSMUST00000060005	ENSMUSG00000022951	54720	Rcan1	regulator of calcineurin 1	0	1	0	1	0	0	-0.29497	0.00425472	-	-0.189	0	1	-	3.93
OTTMUST00000018941	OTTMUSG00000008320	28028	Mrpl50	mitochondrial ribosomal protein L50	1	2	1	0	0	0	-0.320512	0.00488211	-	-0.272	0	1	-	-
ENSMUST00000046587	ENSMUSG00000040722	56807	Scamp5	secretory carrier membrane protein 5	0	1	0	1	0	0	-0.318473	0.0052562	0.555	-0.231	1	0	60.3	3.93
OTTMUST00000022409	OTTMUSG00000009704	269593	Luzp1	leucine zipper protein 1	1	4	1	1	0	1	-0.279921	0.0052562	0.954	-0.194	1	0	-	7.38
OTTMUST00000011952	OTTMUSG00000005359	65257	Asb3	ankyrin repeat and SOCS box-containing 3	2	2	1	1	0	0	-0.274639	0.00573216	-	-0.379	0	2	52.47	3.93
XM_001476916	-	100046855	LOC100046855	similar to BKLF	0	1	0	1	1	0	-0.298087	0.00591742	-	-	-	-	50.74	-
OTTMUST00000013124	OTTMUSG00000005898	216831	AU040829	expressed sequence AU040829	0	2	0	1	1	0	-0.306415	0.00608126	-	-0.125	0	1	-	-
OTTMUST00000013674	OTTMUSG00000006066	216874	Camta2	calmodulin binding transcription activator 2	0	1	0	1	1	0	-0.308757	0.00643277	0.221	-0.167	1	0	-	10.36
OTTMUST00000072344	OTTMUSG00000028785	320982	Arl4c	ADP-ribosylation factor-like 4C	1	3	0	2	2	0	-0.279993	0.00659697	0.863	-0.276	1	1	60.13	-
OTTMUST00000015994	OTTMUSG00000006923	381605	Tbc1d2	TBC1 domain family, member 2	0	1	0	1	1	0	-0.263543	0.00664236	-	-0.177	0	1	-	5.54
OTTMUST00000010689	OTTMUSG00000004757	269514	Fbxl4	F-box and leucine-rich repeat protein 4	0	1	0	1	1	0	-0.299219	0.00667824	-	-0.27	0	1	-	11.97
OTTMUST00000038158	OTTMUSG00000016014	69470	Tmem127	transmembrane protein 127	2	4	1	1	0	1	-0.30768	0.0069247	0.95	-0.285	1	0	-	9.43
OTTMUST00000017233	OTTMUSG00000007451	230376	Haus6	HAUS augmin-like complex, subunit 6	3	1	1	1	1	1	-0.344773	0.00701869	-	-	-	-	-	-
OTTMUST00000086327	OTTMUSG00000034123	270163	Myo9a	myosin IXa	3	4	2	1	1	0	-0.314677	0.00759368	-	-	-	-	-	-
OTTMUST00000037158	OTTMUSG00000015641	228536	Bahd1	bromo adjacent homology domain containing 1	0	1	0	1	0	0	-0.347095	0.0080112	0.903	-0.285	1	0	63.09	6.33
OTTMUST00000031188	OTTMUSG00000012959	99412	Golga2	golgi autoantigen, golgin subfamily a, 2	1	4	1	2	0	1	-0.290047	0.00821089	-	-0.262	0	2	60.61	14.89
ENSMUST00000070731	ENSMUSG00000021756	16195	Il6st	interleukin 6 signal transducer	5	1	1	1	1	1	-0.27693	0.00835299	0.927	-0.296	1	0	53.75	13.57
ENSMUST00000035336	ENSMUSG00000040717	171463	Il17rd	interleukin 17 receptor D	3	1	1	0	0	0	-0.267548	0.00920262	0.516	-0.04	1	0	-	-
ENSMUST00000048993	ENSMUSG00000035834	67486	Polr3g	polymerase (RNA) III (DNA directed) polypeptide G	4	4	2	1	0	1	-0.304124	0.00975239	0.963	-0.399	1	1	57.07	2.04
OTTMUST00000067314	OTTMUSG00000027221	71306	Mfap3l	microfibrillar-associated protein 3-like	4	4	1	2	1	1	-0.330535	0.0104522	0.994	-0.556	2	0	88.38	25.55
OTTMUST00000022473	OTTMUSG00000009732	53902	Rcan3	regulator of calcineurin 3	2	2	1	1	0	1	-0.345917	0.0116536	0.966	-0.357	1	0	50	5.08
OTTMUST00000056870	OTTMUSG00000023411	65106	Arl6ip5	ADP-ribosylation factor-like 6 interacting protein 5	0	1	0	1	0	0	-0.326839	0.0117994	-	-0.117	0	1	-	2.04
OTTMUST00000029853	OTTMUSG00000012546	227737	Fam129b	family with sequence similarity 129, member B	1	2	1	0	0	0	-0.296201	0.012044	-	-0.055	0	1	-	2.04
OTTMUST00000053974	OTTMUSG00000022535	69020	Zfp707	zinc finger protein 707	1	1	1	1	0	1	-0.283513	0.0120472	-	-0.326	0	1	-	2.04
ENSMUST00000043325	ENSMUSG00000040151	23908	Hs2st1	heparan sulfate 2-O-sulfotransferase 1	2	4	1	1	1	1	-0.276536	0.0120851	0.308	-0.173	1	0	-	22.09
OTTMUST00000076381	OTTMUSG00000030864	12175	Bnip2	BCL2/adenovirus E1B interacting protein 2	3	2	2	1	0	1	-0.331051	0.0141296	0.845	-0.358	1	1	-	5.34
OTTMUST00000043105	OTTMUSG00000017803	54636	Wdr45	WD repeat domain 45	0	1	0	1	1	0	-0.293298	0.0143376	-	-0.209	0	1	-	3.93
OTTMUST00000082128	OTTMUSG00000032941	79202	Tnfrsf22	tumor necrosis factor receptor superfamily, member 22	0	2	0	1	0	0	-0.297222	0.0202688	-	-	-	-	-	4.09
OTTMUST00000025041	OTTMUSG00000010727	26561	Mmp23	matrix metallopeptidase 23	0	1	0	1	1	0	-0.293334	0.0208981	-	-0.201	0	1	-	11.97
OTTMUST00000065131	OTTMUSG00000026338	69727	Usp46	ubiquitin specific peptidase 46	3	3	2	2	1	1	-0.341962	0.0213446	0.918	-0.309	1	1	67.56	22.71
OTTMUST00000065202	OTTMUSG00000026365	56722	Litaf	LPS-induced TN factor	1	1	1	0	0	0	-0.298515	0.0214669	0.503	-0.209	1	0	-	-
ENSMUST00000045114	ENSMUSG00000038510	67239	Rpf2	ribosome production factor 2 homolog (S. cerevisiae)	0	1	0	1	1	0	-0.339168	0.0235239	-	-0.234	0	1	-	-
ENSMUST00000069449	ENSMUSG00000055723	66922	Rras2	related RAS viral (r-ras) oncogene homolog 2	1	1	1	0	0	0	-0.312294	0.031587	-	-0.159	0	1	-	-
ENSMUST00000023812	ENSMUSG00000023050	26404	Map3k12	mitogen-activated protein kinase kinase kinase 12	2	2	1	1	0	0	-0.27691	0.0471058	0.584	-0.533	1	1	52.82	5.01

## Sheet: mmu-miR-291a-3p
Target Description					Seed Sequences						Effect of miRNA transfection		Target Predictions
Transcript	Gene	Entrez	Symbol	Description	CACTTA	GCACTT	AGCACTT	GCACTTA	AAGCACTT	AGCACTTA	Transfection_LFC	Transfection_adj_p.value	TS5_Conservation	TS5_Context	TS5_Conserved_Sites	TS5_Nonconserved_Sites	MirTarget2	DIANA_microT
NM_008371	-	16196	Il7	interleukin 7	2	2	0	2	0	0	-0.702047	0.0192982	-	-0.406	0	2	-	-
OTTMUST00000042382	OTTMUSG00000017454	504193	Cbx6-Nptxr	Cbx6-Nptxr readthrough transcripts	1	1	0	1	0	0	-0.736313	0.0192982	-	-	-	-	-	-
OTTMUST00000084516	OTTMUSG00000033562	272589	Tbcel	tubulin folding cofactor E-like	1	3	1	0	1	0	-0.655851	0.0192982	0.246	-0.098	0	1	-	22.92
ENSMUST00000076889	ENSMUSG00000032192	14697	Gnb5	guanine nucleotide binding protein (G protein), beta 5	0	2	1	0	0	0	-0.640756	0.0217144	0.553	-0.153	1	0	-	10.19
OTTMUST00000065276	OTTMUSG00000026396	93685	Entpd7	ectonucleoside triphosphate diphosphohydrolase 7	1	1	1	1	1	1	-0.636805	0.0217144	0.146	-0.241	0	1	-	6.25
NM_178592	-	193742	Bat5	HLA-B associated transcript 5	1	1	1	1	1	1	-0.512842	0.0217144	-	-0.3403	0	1	-	4.28
ENSMUST00000025505	ENSMUSG00000024603	67665	Dctn4	dynactin 4	0	4	1	0	0	0	-0.921165	0.0282063	0.529	-0.208	1	0	62.79	14.02
NM_017382	-	53869	Rab11a	RAB11a, member RAS oncogene family	3	1	1	1	1	1	-0.511159	0.0282063	0.282	-0.419	1	0	79.95	13.15
OTTMUST00000044104	OTTMUSG00000018247	12212	Chic1	cysteine-rich hydrophobic domain 1	5	5	1	1	0	0	-0.674741	0.0296287	-	-0.096	0	1	-	13.56
OTTMUST00000036395	OTTMUSG00000015355	72477	Tmem87b	transmembrane protein 87B	0	3	1	0	0	0	-0.674829	0.0341057	-	-0.125	0	1	-	5.26
ENSMUST00000062753	ENSMUSG00000047044	225995	D030056L22Rik	RIKEN cDNA D030056L22 gene	0	2	1	0	0	0	-0.483734	0.0345021	-	-0.234	0	1	-	7.23
OTTMUST00000078425	OTTMUSG00000031654	12575	Cdkn1a	cyclin-dependent kinase inhibitor 1A (P21)	1	3	2	1	1	1	-0.944375	0.04323	0.655	-0.522	2	0	68.88	12.5
OTTMUST00000076126	OTTMUSG00000030752	102098	Arhgef18	rho/rac guanine nucleotide exchange factor (GEF) 18	0	2	1	0	0	0	-0.557615	0.04323	0.784	-0.177	1	0	-	12.17
ENSMUST00000048544	ENSMUSG00000037933	76895	Bicd2	bicaudal D homolog 2 (Drosophila)	2	3	1	0	0	0	-0.482325	0.0558	-	-0.167	0	1	51.16	13.56
OTTMUST00000027995	OTTMUSG00000011877	30934	Tor1b	torsin family 1, member B	1	2	2	0	0	0	-0.505769	0.0599233	0.773	-0.101	1	0	-	7.26
OTTMUST00000081971	OTTMUSG00000032895	234135	Whsc1l1	Wolf-Hirschhorn syndrome candidate 1-like 1 (human)	2	7	5	2	2	1	-0.507136	0.0599233	0.769	-0.566	2	4	68.53	24.45
ENSMUST00000035899	ENSMUSG00000038982	17828	Muted	muted	2	2	1	2	0	1	-0.69232	0.0599233	0.109	-0.453	0	2	81.45	5.83
OTTMUST00000085506	OTTMUSG00000033899	269181	Mgat4a	mannoside acetylglucosaminyltransferase 4, isoenzyme A	4	5	3	1	1	1	-0.459942	0.0599233	-	-0.656	0	3	84.57	4.28
OTTMUST00000000462	OTTMUSG00000000144	21927	Tnfaip1	tumor necrosis factor, alpha-induced protein 1 (endothelial)	0	2	2	0	1	0	-0.90059	0.0599233	0.771	-0.207	1	1	57.69	38.04
OTTMUST00000023193	OTTMUSG00000009979	15441	Hp1bp3	heterochromatin protein 1, binding protein 3	3	3	1	3	0	1	-0.652091	0.0785265	-	-0.458	0	2	-	2
OTTMUST00000065997	OTTMUSG00000026672	18645	Pfn2	profilin 2	0	4	1	0	0	0	-0.707323	0.0816051	0.451	-0.128	1	0	-	27.68
ENSMUST00000036158	ENSMUSG00000033272	67843	Slc35a4	solute carrier family 35, member A4	1	1	1	1	1	1	-0.480537	0.0944689	-	-0.308	0	1	53.81	4.28

## Sheet: mmu-miR-292-5p
Target Description					Seed Sequences						Effect of miRNA transfection		Target Predictions
Transcript	Gene	Entrez	Symbol	Description	TTGAGA	TTTGAG	GTTTGAG	TTTGAGA	AGTTTGAG	GTTTGAGA	Transfection_LFC	Transfection_adj_p.value	TS5_Conservation	TS5_Context	TS5_Conserved_Sites	TS5_Nonconserved_Sites	MirTarget2	DIANA_microT
OTTMUST00000065315	OTTMUSG00000026410	66391	2310061J03Rik	RIKEN cDNA 2310061J03 gene	0	1	1	0	0	0	-0.558056	6.85479e-07	-	-	-	-	-	-
OTTMUST00000062712	OTTMUSG00000025473	67657	Rabl3	RAB, member of RAS oncogene family-like 3	0	1	1	0	0	0	-0.778783	6.85479e-07	-	-0.272	0	1	-	2.15
OTTMUST00000011668	OTTMUSG00000005232	216549	Aftph	aftiphilin	1	3	0	1	0	0	-0.61363	8.54893e-07	-	-0.152	0	1	-	2.15
ENSMUST00000025675	ENSMUSG00000024764	70999	Naa40	N(alpha)-acetyltransferase 40, NatD catalytic subunit, homolog (S. cerevisiae)	1	1	0	1	0	0	-0.868152	1.22611e-06	-	-0.095	0	1	-	-
OTTMUST00000056213	OTTMUSG00000023224	108682	Gpt2	glutamic pyruvate transaminase (alanine aminotransferase) 2	1	1	1	1	0	1	-0.536836	1.89569e-06	-	-0.415	0	1	-	2.15
OTTMUST00000000822	OTTMUSG00000000317	69807	Trim32	tripartite motif-containing 32	1	1	0	1	0	0	-0.639745	5.68726e-06	-	-0.172	0	1	-	-
ENSMUST00000089011	ENSMUSG00000037972	20621	Snn	stannin	0	3	1	0	1	0	-0.481144	1.4002e-05	-	-0.137	0	1	-	4
ENSMUST00000061617	ENSMUSG00000049764	64453	Zfp280b	zinc finger protein 280B	2	3	1	2	1	1	-0.477448	1.49369e-05	-	-0.508	0	2	71.87	3
OTTMUST00000041813	OTTMUSG00000017230	16784	Lamp2	lysosomal-associated membrane protein 2	1	1	1	1	1	1	-0.644564	3.45951e-05	-	-0.478	0	2	69.5	2.15
OTTMUST00000007543	OTTMUSG00000003524	228714	Csrp2bp	cysteine and glycine-rich protein 2 binding protein	2	1	1	1	1	1	-0.487351	3.58228e-05	-	-0.339	0	1	-	3
OTTMUST00000073322	OTTMUSG00000029565	226971	Plekhb2	pleckstrin homology domain containing, family B (evectins) member 2	1	2	1	1	0	1	-0.382239	7.55975e-05	-	-0.278	0	1	-	4.31
OTTMUST00000017302	OTTMUSG00000007500	68512	Tomm5	translocase of outer mitochondrial membrane 5 homolog (yeast)	2	1	0	1	0	0	-0.524286	8.70255e-05	-	-0.135	0	1	-	-
ENSMUST00000032796	ENSMUSG00000011427	233056	Zfp790	zinc finger protein 790	0	1	1	0	0	0	-0.432226	9.30292e-05	-	-0.216	0	1	-	2.15
OTTMUST00000067849	OTTMUSG00000027423	20623	Snrk	SNF related kinase	2	2	1	1	0	0	-0.345732	0.000126153	-	-0.178	0	2	-	2.15
OTTMUST00000078381	OTTMUSG00000031642	207819	4930539E08Rik	RIKEN cDNA 4930539E08 gene	3	2	0	1	0	0	-0.383341	0.000136674	-	-0.088	0	1	-	2.15
ENSMUST00000092584	ENSMUSG00000069662	17118	Marcks	myristoylated alanine rich protein kinase C substrate	1	1	0	1	0	0	-0.387226	0.000146554	-	-0.598	1	2	54.12	2.15
OTTMUST00000052590	OTTMUSG00000022149	22685	Zfp239	zinc finger protein 239	0	1	1	0	1	0	-0.358133	0.000153679	-	-0.145	0	1	-	3
OTTMUST00000001376	OTTMUSG00000000732	50708	Hist1h1c	histone cluster 1, H1c	0	1	1	0	1	0	-0.555123	0.000184976	-	-0.157	0	1	-	3
OTTMUST00000053091	OTTMUSG00000022291	26362	Axl	AXL receptor tyrosine kinase	0	2	1	0	0	0	-0.481152	0.000325302	-	-0.245	0	1	-	5.15
OTTMUST00000084129	OTTMUSG00000033475	18717	Pip5k1c	phosphatidylinositol-4-phosphate 5-kinase, type 1 gamma	1	1	0	1	0	0	-0.31429	0.000372312	-	-0.176	0	1	-	-
ENSMUST00000099329	ENSMUSG00000074781	93765	Ube2n	ubiquitin-conjugating enzyme E2N	0	3	1	0	0	0	-0.333474	0.000457199	-	-0.095	0	1	-	-
OTTMUST00000039265	OTTMUSG00000016339	26556	Homer1	homer homolog 1 (Drosophila)	6	5	1	3	0	1	-0.335751	0.000595556	-	-	-	-	-	-
OTTMUST00000069645	OTTMUSG00000028123	67878	Tmem33	transmembrane protein 33	6	2	0	2	0	0	-0.345496	0.000776347	-	-0.157	1	1	-	-
ENSMUST00000031695	ENSMUSG00000029684	73178	Wasl	Wiskott-Aldrich syndrome-like (human)	2	4	2	2	2	1	-0.298867	0.000828534	-	-0.78	0	3	78.12	8.16
OTTMUST00000020254	OTTMUSG00000008918	69216	Ccdc23	coiled-coil domain containing 23	1	1	1	1	0	1	-0.316093	0.00140115	-	-0.533	0	1	76.37	2.18
OTTMUST00000066070	OTTMUSG00000026703	320717	Pptc7	PTC7 protein phosphatase homolog (S. cerevisiae)	3	3	2	1	0	1	-0.277456	0.00150198	-	-0.485	0	2	76.74	6.58
OTTMUST00000039346	OTTMUSG00000016359	23856	Dido1	death inducer-obliterator 1	3	2	2	1	2	1	-0.282198	0.00153327	-	-0.499	0	2	55.45	7
ENSMUST00000068975	ENSMUSG00000057101	210135	Zfp180	zinc finger protein 180	2	2	1	1	1	0	-0.32958	0.00153425	-	-0.327	0	2	-	4
OTTMUST00000012241	OTTMUSG00000005502	66213	Med7	mediator complex subunit 7	1	2	1	1	0	1	-0.290796	0.00161996	-	-0.482	0	1	65.2	4.31
OTTMUST00000005447	OTTMUSG00000002742	108083	Pip4k2b	phosphatidylinositol-5-phosphate 4-kinase, type II, beta	2	1	0	1	0	0	-0.34173	0.0017691	-	-0.03	1	0	-	-
ENSMUST00000058884	ENSMUSG00000022685	74108	Parn	poly(A)-specific ribonuclease (deadenylation nuclease)	1	1	0	1	0	0	-0.268017	0.00185624	-	-0.076	0	1	-	-
OTTMUST00000042382	OTTMUSG00000017454	504193	Cbx6-Nptxr	Cbx6-Nptxr readthrough transcripts	2	2	0	1	0	0	-0.309689	0.00255324	-	0.032	0	1	-	-
ENSMUST00000060673	ENSMUSG00000044626	239759	Liph	lipase, member H	1	1	1	0	1	0	-0.379334	0.0026332	-	-0.083	0	1	-	3
ENSMUST00000023113	ENSMUSG00000022476	78929	Polr3h	polymerase (RNA) III (DNA directed) polypeptide H	0	1	1	0	1	0	-0.371427	0.00286203	-	-0.215	0	1	-	4
OTTMUST00000068043	OTTMUSG00000027034	67203	Nde1	nuclear distribution gene E homolog 1 (A nidulans)	2	1	1	1	1	1	-0.29723	0.00299778	-	-0.462	1	0	52.6	3
OTTMUST00000008433	OTTMUSG00000003839	14428	Galr2	galanin receptor 2	0	2	2	0	2	0	-0.277395	0.0051051	-	-0.533	0	2	68.69	6
OTTMUST00000053974	OTTMUSG00000022535	69020	Zfp707	zinc finger protein 707	0	1	1	0	0	0	-0.333497	0.00531304	-	-0.08	0	1	-	2.15
OTTMUST00000044364	OTTMUSG00000018372	78134	Lpar4	lysophosphatidic acid receptor 4	1	1	1	1	1	1	-0.395924	0.00553197	-	-	-	-	-	-
OTTMUST00000034214	OTTMUSG00000014428	77038	Arfgap2	ADP-ribosylation factor GTPase activating protein 2	1	1	1	1	0	1	-0.322017	0.00554636	-	-0.284	0	1	-	2.15
XM_001472442	-	108934	BC024659	cDNA sequence BC024659	2	2	1	0	0	0	-0.284551	0.00586484	-	-	-	-	-	-
OTTMUST00000061081	OTTMUSG00000024801	231841	AA881470	EST AA881470	1	3	1	1	1	0	-0.302153	0.0078136	-	-0.245	0	2	-	5.16
NM_172396	-	66818	9130011J15Rik	RIKEN cDNA 9130011J15 gene	5	5	0	4	0	0	-0.280604	0.0124539	-	-0.121	0	4	-	2.15
OTTMUST00000000462	OTTMUSG00000000144	21927	Tnfaip1	tumor necrosis factor, alpha-induced protein 1 (endothelial)	1	1	1	1	1	1	-0.298332	0.0125515	-	-0.239	0	1	-	3
ENSMUST00000052374	ENSMUSG00000022391	19387	Rangap1	RAN GTPase activating protein 1	0	1	1	0	1	0	-0.306816	0.025205	-	-0.124	0	1	-	3
ENSMUST00000016105	ENSMUSG00000015961	11566	Adss	adenylosuccinate synthetase, non muscle	0	1	1	0	0	0	-0.354154	0.0352291	-	-0.216	0	1	-	2.15

## Sheet: mmu-miR-298
Target Description					Seed Sequences						Effect of miRNA transfection		Target Predictions
Transcript	Gene	Entrez	Symbol	Description	CTCTGC	TCTGCA	CCTCTGC	CTCTGCA	CCTCTGCA	TCCTCTGC	Transfection_LFC	Transfection_adj_p.value	TS5_Conservation	TS5_Context	TS5_Conserved_Sites	TS5_Nonconserved_Sites	MirTarget2	DIANA_microT
OTTMUST00000051920	OTTMUSG00000021869	66511	2500003M10Rik	RIKEN cDNA 2500003M10 gene	1	1	1	0	0	0	-0.876737	1.41501e-08	-	-0.262	0	1	-	-
OTTMUST00000045044	OTTMUSG00000018725	56397	Morf4l2	mortality factor 4 like 2	1	1	1	1	1	1	-0.880405	1.89334e-08	-	-0.398	1	0	62.91	3
ENSMUST00000036158	ENSMUSG00000033272	67843	Slc35a4	solute carrier family 35, member A4	1	1	0	1	0	0	-0.748492	3.39635e-08	-	-0.069	0	1	-	-
OTTMUST00000084826	OTTMUSG00000033668	213211	Rnf26	ring finger protein 26	4	0	2	0	0	1	-0.774714	2.72525e-07	-	-0.274	0	2	-	-
ENSMUST00000025675	ENSMUSG00000024764	70999	Naa40	N(alpha)-acetyltransferase 40, NatD catalytic subunit, homolog (S. cerevisiae)	2	2	1	1	1	0	-0.970963	2.72525e-07	-	-0.182	0	1	-	-
OTTMUST00000065202	OTTMUSG00000026365	56722	Litaf	LPS-induced TN factor	2	1	1	0	0	1	-0.929838	4.33062e-07	-	-0.209	0	1	-	5
OTTMUST00000029378	OTTMUSG00000012347	14536	Nr6a1	nuclear receptor subfamily 6, group A, member 1	6	5	2	3	1	1	-0.786399	4.49911e-07	-	-0.453	1	3	79.93	9
ENSMUST00000076957	ENSMUSG00000060166	27801	Zdhhc8	zinc finger, DHHC domain containing 8	4	1	1	0	0	0	-0.670123	4.56752e-07	-	-0.113	0	1	-	7
OTTMUST00000066070	OTTMUSG00000026703	320717	Pptc7	PTC7 protein phosphatase homolog (S. cerevisiae)	2	1	1	1	1	1	-0.575956	4.86243e-07	-	-0.174	0	1	-	3
OTTMUST00000059342	OTTMUSG00000024247	20815	Srpk1	serine/arginine-rich protein specific kinase 1	4	0	2	0	0	0	-0.619947	1.05641e-06	-	-0.229	0	1	-	5
OTTMUST00000037804	OTTMUSG00000015913	12616	Cenpb	centromere protein B	3	1	3	1	1	1	-1.0379	2.63212e-06	-	-0.558	0	3	76.94	9
ENSMUST00000009256	ENSMUSG00000009112	94044	Bcl2l13	BCL2-like 13 (apoptosis facilitator)	4	1	1	1	0	0	-0.562268	2.63212e-06	-	-0.118	0	2	-	4
OTTMUST00000043105	OTTMUSG00000017803	54636	Wdr45	WD repeat domain 45	1	1	0	1	0	0	-0.719241	3.2055e-06	-	-0.152	0	1	-	-
ENSMUST00000070673	ENSMUSG00000056515	106572	Rab31	RAB31, member RAS oncogene family	1	2	0	1	0	0	-0.624972	3.27407e-06	-	-0.033	0	1	-	-
NM_025385	-	66151	Prr13	proline rich 13	1	1	1	0	0	0	-0.771559	4.94359e-06	-	-0.087	0	1	-	2
OTTMUST00000058006	OTTMUSG00000023746	108960	Irak2	interleukin-1 receptor-associated kinase 2	2	1	1	0	0	0	-0.469467	5.13459e-06	-	-0.095	0	1	-	5
OTTMUST00000026003	OTTMUSG00000011107	66464	Taf12	TAF12 RNA polymerase II, TATA box binding protein (TBP)-associated factor	5	2	2	1	1	0	-0.464953	5.95608e-06	-	-0.293	0	1	-	4
OTTMUST00000054918	OTTMUSG00000022846	101095	Zfp282	zinc finger protein 282	6	1	1	1	0	0	-0.577661	5.98034e-06	-	-0.216	0	2	-	7
OTTMUST00000013268	OTTMUSG00000005954	57785	Rangrf	RAN guanine nucleotide release factor	1	1	1	1	1	1	-0.589964	6.79858e-06	-	-0.481	0	1	62.56	-
OTTMUST00000056420	OTTMUSG00000023298	67994	Mrps11	mitochondrial ribosomal protein S11	1	0	1	0	0	0	-0.64248	6.93863e-06	-	-0.209	0	1	-	2
ENSMUST00000015719	ENSMUSG00000015575	11974	Atp6v0e	ATPase, H+ transporting, lysosomal V0 subunit E	1	2	1	1	1	1	-0.591974	6.93863e-06	-	-0.464	0	1	67.21	3
OTTMUST00000043228	OTTMUSG00000017860	19108	Prkx	protein kinase, X-linked	2	2	1	2	1	1	-0.582374	7.10339e-06	-	-0.427	0	2	-	3
ENSMUST00000046587	ENSMUSG00000040722	56807	Scamp5	secretory carrier membrane protein 5	3	4	1	2	1	1	-0.617763	9.01461e-06	-	-0.319	0	2	-	5
OTTMUST00000041570	OTTMUSG00000017167	11836	Araf	v-raf murine sarcoma 3611 viral oncogene homolog	1	0	1	0	0	0	-0.458328	2.16162e-05	-	-0.182	0	1	-	3
OTTMUST00000073351	OTTMUSG00000029577	27993	Imp4	IMP4, U3 small nucleolar ribonucleoprotein, homolog (yeast)	2	3	0	1	0	0	-0.475073	2.25006e-05	-	-0.049	0	1	-	2
OTTMUST00000039010	OTTMUSG00000016267	19247	Ptpn11	protein tyrosine phosphatase, non-receptor type 11	4	2	2	1	0	0	-0.489777	2.40555e-05	-	-0.124	0	3	-	6
OTTMUST00000040548	OTTMUSG00000016732	54711	Plagl2	pleiomorphic adenoma gene-like 2	3	3	2	1	1	0	-0.486762	2.68067e-05	-	-0.419	0	2	-	5
OTTMUST00000064433	OTTMUSG00000026101	231863	Fbxl18	F-box and leucine-rich repeat protein 18	5	2	3	0	0	0	-0.453531	2.80029e-05	-	-0.104	0	1	-	8
OTTMUST00000063205	OTTMUSG00000025672	242864	Napepld	N-acyl phosphatidylethanolamine phospholipase D	2	3	1	1	1	0	-0.390655	2.82598e-05	-	-0.22	0	1	-	2
OTTMUST00000066478	OTTMUSG00000026881	27878	Tada1	transcriptional adaptor 1	3	1	0	1	0	0	-0.429054	3.53775e-05	-	-0.195	0	1	-	-
OTTMUST00000024647	OTTMUSG00000010577	19934	Rpl22	ribosomal protein L22	2	3	1	1	0	1	-0.464352	3.75525e-05	-	-0.22	0	2	-	-
OTTMUST00000077737	OTTMUSG00000031375	12051	Bcl3	B-cell leukemia/lymphoma 3	1	0	1	0	0	1	-0.409611	4.04559e-05	-	-0.188	0	1	-	4
OTTMUST00000009210	OTTMUSG00000004094	17134	Mafg	v-maf musculoaponeurotic fibrosarcoma oncogene family, protein G (avian)	5	2	1	1	0	1	-0.474727	4.14584e-05	-	-0.0047	0	2	-	-
NM_028839	-	69179	Tmem110	transmembrane protein 110	5	1	1	0	0	0	-0.462559	4.17172e-05	-	-0.14	0	1	-	8
OTTMUST00000056213	OTTMUSG00000023224	108682	Gpt2	glutamic pyruvate transaminase (alanine aminotransferase) 2	2	0	1	0	0	0	-0.389911	4.26068e-05	-	-0.053	0	1	-	4
ENSMUST00000035094	ENSMUSG00000042787	208194	Exog	endo/exonuclease (5'-3'), endonuclease G-like	6	2	1	2	0	1	-0.368248	5.19977e-05	-	-0.045	0	3	-	6
OTTMUST00000068265	OTTMUSG00000027569	58185	Rsad2	radical S-adenosyl methionine domain containing 2	2	1	1	0	0	0	-0.589972	5.55097e-05	-	-0.134	0	1	-	3
ENSMUST00000064067	ENSMUSG00000036061	71726	Smug1	single-strand selective monofunctional uracil DNA glycosylase	1	0	1	0	0	0	-0.439298	5.64312e-05	-	-0.132	0	1	-	3
OTTMUST00000003211	OTTMUSG00000001635	18023	Nfe2l1	nuclear factor, erythroid derived 2,-like 1	2	1	2	1	1	1	-0.412628	6.8222e-05	-	-0.298	0	2	-	10
OTTMUST00000022409	OTTMUSG00000009704	269593	Luzp1	leucine zipper protein 1	4	4	2	1	0	1	-0.447316	7.01606e-05	-	-0.419	0	3	-	6
OTTMUST00000052768	OTTMUSG00000022177	224647	D17Wsu92e	DNA segment, Chr 17, Wayne State University 92, expressed	3	2	1	1	1	1	-0.49581	7.01606e-05	-	-0.229	0	1	-	7
OTTMUST00000037659	OTTMUSG00000015842	76650	Srxn1	sulfiredoxin 1 homolog (S. cerevisiae)	2	3	1	2	1	0	-0.420382	7.09899e-05	-	-0.426	0	2	-	2
OTTMUST00000017740	OTTMUSG00000007769	16897	Llgl1	lethal giant larvae homolog 1 (Drosophila)	1	1	1	1	1	0	-0.422848	7.25832e-05	-	-0.227	0	1	-	2
ENSMUST00000025483	ENSMUSG00000024587	70223	Nars	asparaginyl-tRNA synthetase	1	2	1	1	1	0	-0.486266	7.49768e-05	-	-0.389	0	1	56.77	2
ENSMUST00000035014	ENSMUSG00000032440	21813	Tgfbr2	transforming growth factor, beta receptor II	6	3	2	3	1	0	-0.463414	8.21574e-05	-	-0.421	0	3	-	4
OTTMUST00000072628	OTTMUSG00000029308	244631	Pskh1	protein serine kinase H1	1	0	1	0	0	1	-0.518947	8.21574e-05	-	-0.183	0	1	-	4
OTTMUST00000048310	OTTMUSG00000020371	68098	Rchy1	ring finger and CHY zinc finger domain containing 1	1	1	1	0	0	0	-0.424845	8.45934e-05	-	-0.137	0	1	-	3
OTTMUST00000073234	OTTMUSG00000029545	98363	Efhd1	EF hand domain containing 1	2	0	2	0	0	0	-0.364814	8.61609e-05	-	-0.327	0	2	-	4
OTTMUST00000028370	OTTMUSG00000011990	98952	Fam102a	family with sequence similarity 102, member A	3	2	2	1	0	1	-0.496681	8.61609e-05	-	-0.398	0	3	55.27	5
OTTMUST00000053322	OTTMUSG00000022348	57912	Cdc42se1	CDC42 small effector 1	4	3	1	1	0	0	-0.382116	8.61609e-05	-	-0.03	0	2	-	3
ENSMUST00000034983	ENSMUSG00000032412	11933	Atp1b3	ATPase, Na+/K+ transporting, beta 3 polypeptide	2	0	1	0	0	0	-0.399327	8.61609e-05	-	-0.1	1	0	-	2
OTTMUST00000029606	OTTMUSG00000012451	67857	Ppp6c	protein phosphatase 6, catalytic subunit	1	1	0	1	0	0	-0.464693	8.92504e-05	-	-	-	-	-	-
OTTMUST00000057367	OTTMUSG00000023532	78894	Aacs	acetoacetyl-CoA synthetase	2	0	1	0	0	0	-0.383627	9.03955e-05	-	-0.064	0	1	-	2
OTTMUST00000083604	OTTMUSG00000033320	73713	Rbm20	RNA binding motif protein 20	2	2	1	2	1	0	-0.344081	9.13117e-05	-	-	-	-	50.63	2
ENSMUST00000116567	ENSMUSG00000080268	107392	Brms1	breast cancer metastasis-suppressor 1	3	2	2	1	0	1	-0.355793	9.62281e-05	-	-0.338	0	3	-	-
OTTMUST00000060550	OTTMUSG00000024630	20018	Polr1d	polymerase (RNA) I polypeptide D	1	1	0	1	0	0	-0.393766	0.000109744	-	-	-	-	-	-
ENSMUST00000035075	ENSMUSG00000032494	21667	Tdgf1	teratocarcinoma-derived growth factor 1	1	2	1	1	1	0	-0.707982	0.000116771	-	-0.377	0	1	-	-
NM_177630	-	223732	Ldoc1l	leucine zipper, down-regulated in cancer 1-like	5	1	4	1	1	1	-0.509856	0.000136375	-	-0.409	0	4	-	-
ENSMUST00000061882	ENSMUSG00000048755	223722	Mcat	malonyl CoA:ACP acyltransferase (mitochondrial)	2	1	1	1	1	0	-0.350694	0.000138402	-	-0.242	0	1	-	4
OTTMUST00000002262	OTTMUSG00000001166	17865	Mybl2	myeloblastosis oncogene-like 2	4	1	1	1	0	0	-0.420801	0.000141147	-	-0.163	0	2	-	7
ENSMUST00000022098	ENSMUSG00000021607	94066	Mrpl36	mitochondrial ribosomal protein L36	1	0	1	0	0	0	-0.38915	0.000141256	-	-0.186	0	1	-	3
OTTMUST00000038175	OTTMUSG00000016018	73338	Itpripl1	inositol 1,4,5-triphosphate receptor interacting protein-like 1	4	3	2	2	1	0	-0.364169	0.000141256	-	-	-	-	-	5
OTTMUST00000077883	OTTMUSG00000031434	100041103	LOC100041103	-	1	1	0	1	0	0	-0.348853	0.000159658	-	-	-	-	-	-
NM_026532	-	68051	Nutf2	nuclear transport factor 2	1	2	1	0	0	0	-0.424955	0.000161805	-	-0.082	0	1	-	-
OTTMUST00000004350	OTTMUSG00000002139	72349	Dusp3	dual specificity phosphatase 3 (vaccinia virus phosphatase VH1-related)	4	0	2	0	0	1	-0.402103	0.00017689	-	-0.267	0	2	-	8
OTTMUST00000012213	OTTMUSG00000005486	100039624	Gm12166	Sft2d1 pseudogene	1	0	1	0	0	0	-0.393339	0.000187002	-	-	-	-	-	-
OTTMUST00000077656	OTTMUSG00000031345	434203	Slc28a1	solute carrier family 28 (sodium-coupled nucleoside transporter), member 1	2	1	0	1	0	0	-0.51823	0.000192565	-	-0.103	0	1	-	2
OTTMUST00000051693	OTTMUSG00000021776	64143	Ralb	v-ral simian leukemia viral oncogene homolog B (ras related)	1	1	1	1	1	0	-0.347263	0.000201348	-	-0.303	0	1	-	2
OTTMUST00000034877	OTTMUSG00000014704	77407	Rab35	RAB35, member RAS oncogene family	2	2	2	0	0	0	-0.314596	0.0002045	-	-0.189	0	2	-	4
OTTMUST00000034544	OTTMUSG00000014574	228368	Slc35c1	solute carrier family 35, member C1	1	0	1	0	0	0	-0.455786	0.000221536	-	-0.18	0	1	-	2
ENSMUST00000090190	ENSMUSG00000050240	58180	Hic2	hypermethylated in cancer 2	4	5	1	2	0	0	-0.343875	0.000246764	-	-0.066	0	3	-	4
OTTMUST00000038781	OTTMUSG00000016195	53619	Blcap	bladder cancer associated protein homolog (human)	2	1	1	0	0	1	-0.447396	0.00025901	-	-0.242	0	1	-	-
ENSMUST00000066778	ENSMUSG00000025178	84095	Pi4k2a	phosphatidylinositol 4-kinase type 2 alpha	5	2	1	1	0	0	-0.438377	0.000279273	-	-0.201	1	1	-	7
ENSMUST00000023048	ENSMUSG00000022412	239555	Smcr7l	Smith-Magenis syndrome chromosome region, candidate 7-like (human)	5	2	1	2	0	0	-0.312993	0.000287005	-	-0.2	0	3	-	7
OTTMUST00000000462	OTTMUSG00000000144	21927	Tnfaip1	tumor necrosis factor, alpha-induced protein 1 (endothelial)	1	0	1	0	0	1	-0.436836	0.000310937	-	-0.205	0	1	-	3
OTTMUST00000062712	OTTMUSG00000025473	67657	Rabl3	RAB, member of RAS oncogene family-like 3	3	1	2	0	0	2	-0.418584	0.000313087	-	-0.387	0	2	-	8
NM_023755	-	81879	Tcfcp2l1	transcription factor CP2-like 1	5	4	1	2	0	0	-0.330527	0.000342818	-	-0.248	0	3	-	5
OTTMUST00000011495	OTTMUSG00000005142	319939	Tns3	tensin 3	3	1	2	0	0	1	-0.419342	0.000374723	-	-0.353	0	2	59.64	6
OTTMUST00000040862	OTTMUSG00000016820	13589	Mapre1	microtubule-associated protein, RP/EB family, member 1	6	5	1	2	0	0	-0.33346	0.000384556	-	-0.1216	0	1	-	3
OTTMUST00000014413	OTTMUSG00000006341	26397	Map2k3	mitogen-activated protein kinase kinase 3	2	2	1	1	0	0	-0.375329	0.000424222	-	-0.214	0	2	-	2
OTTMUST00000000450	OTTMUSG00000000139	55978	Ift20	intraflagellar transport 20 homolog (Chlamydomonas)	1	0	1	0	0	0	-0.385818	0.000469553	-	-	-	-	-	-
ENSMUST00000001036	ENSMUSG00000032175	54721	Tyk2	tyrosine kinase 2	4	1	1	1	1	0	-0.458834	0.000481338	-	-0.351	0	1	71.41	6
OTTMUST00000063988	OTTMUSG00000025948	66593	Diablo	diablo homolog (Drosophila)	2	1	0	1	0	0	-0.295278	0.000510127	-	-0.077	0	1	-	2
OTTMUST00000011976	OTTMUSG00000005369	78372	Snrnp25	small nuclear ribonucleoprotein 25 (U11/U12)	1	0	1	0	0	1	-0.316638	0.000530899	-	-0.222	0	1	-	4
OTTMUST00000083942	OTTMUSG00000033425	22701	Zfp41	zinc finger protein 41	1	1	1	0	0	1	-0.390163	0.000542421	-	-0.148	0	1	-	4
ENSMUST00000000500	ENSMUSG00000000489	18591	Pdgfb	platelet derived growth factor, B polypeptide	1	1	1	1	1	0	-0.315254	0.000542421	-	-0.257	0	1	-	-
NM_028133	-	112407	Egln3	EGL nine homolog 3 (C. elegans)	2	0	1	0	0	0	-0.435751	0.00057429	-	-0.144	0	1	-	5
OTTMUST00000061614	OTTMUSG00000025040	70584	Pak4	p21 protein (Cdc42/Rac)-activated kinase 4	1	3	1	1	1	0	-0.317883	0.000624923	-	-0.319	1	0	-	2
OTTMUST00000055382	OTTMUSG00000022996	231889	Bud31	BUD31 homolog (yeast)	1	1	1	1	1	1	-0.502577	0.000639169	-	-	0	1	-	-
OTTMUST00000064336	OTTMUSG00000026064	74781	Wipi2	WD repeat domain, phosphoinositide interacting 2	6	5	4	1	1	0	-0.316574	0.000755107	-	-0.157	0	2	-	4
OTTMUST00000038158	OTTMUSG00000016014	69470	Tmem127	transmembrane protein 127	10	4	2	4	0	0	-0.395912	0.000769643	-	-0.542	1	5	70.32	12
OTTMUST00000071606	OTTMUSG00000028898	13356	Dgcr2	DiGeorge syndrome critical region gene 2	4	2	2	2	2	0	-0.418776	0.000799604	-	-0.471	0	2	-	6
ENSMUST00000021757	ENSMUSG00000021322	27052	Aoah	acyloxyacyl hydrolase	1	2	0	1	0	0	-0.364161	0.000799604	-	-0.079	0	1	-	-
OTTMUST00000054058	OTTMUSG00000022565	14325	Ftl1	ferritin light chain 1	2	1	1	1	0	0	-0.395743	0.00086511	-	-0.066	0	2	-	2
OTTMUST00000064468	OTTMUSG00000026112	110959	Nudt19	nudix (nucleoside diphosphate linked moiety X)-type motif 19	1	0	1	0	0	0	-0.300594	0.000919172	-	-0.129	0	1	-	3
ENSMUST00000075657	ENSMUSG00000063801	11778	Ap3s2	adaptor-related protein complex 3, sigma 2 subunit	7	2	5	2	1	2	-0.29354	0.000959587	-	-0.457	0	6	89.52	16
OTTMUST00000055402	OTTMUSG00000023004	72981	Prkrir	protein-kinase, interferon-inducible double stranded RNA dependent inhibitor, repressor of (P58 repressor)	1	0	1	0	0	0	-0.312699	0.00103144	-	-0.229	0	1	-	2
OTTMUST00000033752	OTTMUSG00000014308	51897	D2Ertd391e	DNA segment, Chr 2, ERATO Doi 391, expressed	2	2	2	0	0	0	-0.305784	0.001116	-	-0.191	0	2	-	6
ENSMUST00000041400	ENSMUSG00000037415	74334	Ranbp10	RAN binding protein 10	2	1	1	1	1	0	-0.397426	0.00113116	-	-0.191	0	1	-	4
OTTMUST00000081830	OTTMUSG00000032845	66566	2310079N02Rik	RIKEN cDNA 2310079N02 gene	3	0	2	0	0	1	-0.320564	0.00128119	-	-0.266	0	2	-	5
ENSMUST00000111808	ENSMUSG00000006435	18011	Neurl1a	neuralized homolog 1A (Drosophila)	1	2	1	0	0	0	-0.307236	0.00131245	-	-0.122	0	1	-	-
ENSMUST00000053950	ENSMUSG00000030556	67867	Lrrc28	leucine rich repeat containing 28	2	1	0	1	0	0	-0.353522	0.00139648	-	-0.057	0	1	-	-
OTTMUST00000016506	OTTMUSG00000007156	66536	Nipsnap3b	nipsnap homolog 3B (C. elegans)	1	1	1	1	1	0	-0.373267	0.00148832	-	-0.396	0	1	55.26	2
ENSMUST00000062092	ENSMUSG00000047832	71963	Cdca4	cell division cycle associated 4	1	0	1	0	0	1	-0.326709	0.00150238	-	-0.302	0	1	52.64	3
OTTMUST00000013988	OTTMUSG00000006203	20317	Serpinf1	serine (or cysteine) peptidase inhibitor, clade F, member 1	1	1	1	1	1	0	-0.286774	0.00155133	-	-0.388	0	1	-	2
OTTMUST00000058300	OTTMUSG00000023867	69259	Kctd5	potassium channel tetramerisation domain containing 5	3	1	1	0	0	1	-0.330118	0.00164283	-	-0.157	0	1	-	6
ENSMUST00000040105	ENSMUSG00000033444	74392	Cytsa	cytospin A	3	2	3	2	2	0	-0.350985	0.00166618	-	-0.71	0	3	64.4	6
OTTMUST00000078381	OTTMUSG00000031642	207819	4930539E08Rik	RIKEN cDNA 4930539E08 gene	2	2	1	1	1	0	-0.280226	0.00173223	-	-0.201	0	1	-	4
OTTMUST00000012701	OTTMUSG00000005710	50724	Sap30l	SAP30-like	1	1	1	1	1	0	-0.326103	0.00186391	-	-0.307	0	1	-	2
NM_026011	-	67166	Arl8b	ADP-ribosylation factor-like 8B	1	1	1	1	1	0	-0.300074	0.00227161	-	-0.438	0	1	-	2
ENSMUST00000046426	ENSMUSG00000032741	252972	Tpcn1	two pore channel 1	2	0	2	0	0	0	-0.313098	0.00230276	-	-0.322	0	2	-	4
OTTMUST00000083400	OTTMUSG00000033264	18174	Slc11a2	solute carrier family 11 (proton-coupled divalent metal ion transporters), member 2	4	2	2	0	0	0	-0.275444	0.00241604	-	-	-	-	-	-
OTTMUST00000047713	OTTMUSG00000020058	71446	Wrb	tryptophan rich basic protein	2	2	0	1	0	0	-0.289415	0.00256377	-	-0.003	0	1	-	2
OTTMUST00000064208	OTTMUSG00000026018	12443	Ccnd1	cyclin D1	3	1	1	0	0	0	-0.352327	0.00265723	-	-0.058	0	1	-	5
OTTMUST00000045128	OTTMUSG00000018764	76976	2900062L11Rik	RIKEN cDNA 2900062L11 gene	1	1	0	1	0	0	-0.39906	0.00276099	-	-	-	-	-	-
ENSMUST00000013966	ENSMUSG00000013822	66126	Elof1	elongation factor 1 homolog (ELF1, S. cerevisiae)	1	1	1	1	1	0	-0.304705	0.00277176	-	-0.238	0	1	-	2
ENSMUST00000039928	ENSMUSG00000060716	211945	Plekhh1	pleckstrin homology domain containing, family H (with MyTH4 domain) member 1	2	3	2	1	1	0	-0.347684	0.00321342	-	-	-	-	-	5
OTTMUST00000052186	OTTMUSG00000021979	624866	Lekr1	leucine, glutamate and lysine rich 1	1	1	1	1	1	0	-0.273079	0.00337297	-	-0.211	0	1	-	2
ENSMUST00000047393	ENSMUSG00000042340	13019	Ctf1	cardiotrophin 1	1	2	0	1	0	0	-0.267206	0.00337297	-	-0.037	0	1	-	-
ENSMUST00000052332	ENSMUSG00000026782	329165	Abi2	abl-interactor 2	2	2	2	0	0	0	-0.32145	0.00338429	-	-0.157	0	1	-	5
OTTMUST00000045306	OTTMUSG00000018826	66995	Zcchc18	zinc finger, CCHC domain containing 18	1	3	1	0	0	0	-0.281016	0.00362803	-	-	-	-	-	-
OTTMUST00000071272	OTTMUSG00000028773	67437	Ssr3	signal sequence receptor, gamma	2	1	1	1	0	0	-0.356554	0.00364616	-	-0.377	0	2	-	-
NM_025449	-	66257	Nicn1	nicolin 1	2	2	1	1	0	1	-0.357367	0.00364616	-	-0.288	0	2	-	3
OTTMUST00000059380	OTTMUSG00000024255	14229	Fkbp5	FK506 binding protein 5	4	0	1	0	0	0	-0.31194	0.00366261	-	-0.086	0	1	-	5
XM_001478466	-	100042492	Gm3870	predicted gene 3870	1	0	1	0	0	1	-0.289709	0.00376936	-	-	-	-	-	-
OTTMUST00000024403	OTTMUSG00000010477	242687	Wasf2	WAS protein family, member 2	9	4	4	0	0	0	-0.31977	0.00378797	-	-0.299	0	3	52.9	11
NM_010240	-	14325	Ftl1	ferritin light chain 1	2	1	1	1	0	0	-0.298667	0.00394578	-	-0.066	0	2	-	2
OTTMUST00000014486	OTTMUSG00000006365	103742	1810046J19Rik	RIKEN cDNA 1810046J19 gene	1	1	1	1	1	0	-0.382568	0.00398003	-	-0.242	0	1	-	2
OTTMUST00000031691	OTTMUSG00000013129	83435	Plekha3	pleckstrin homology domain-containing, family A (phosphoinositide binding specific) member 3	1	1	0	1	0	0	-0.293803	0.00481707	-	-0.165	0	1	-	-
OTTMUST00000038587	OTTMUSG00000016136	67145	Tomm34	translocase of outer mitochondrial membrane 34	2	2	1	1	0	1	-0.277035	0.00515363	-	-0.182	0	2	-	4
ENSMUST00000034751	ENSMUSG00000032226	72077	Gcnt3	glucosaminyl (N-acetyl) transferase 3, mucin type	2	0	2	0	0	0	-0.309999	0.00516614	-	-0.201	0	2	-	5
OTTMUST00000004228	OTTMUSG00000002089	18612	Etv4	ets variant gene 4 (E1A enhancer binding protein, E1AF)	3	0	2	0	0	0	-0.325063	0.00586374	-	-0.334	0	2	-	7
OTTMUST00000072430	OTTMUSG00000029220	19411	Rarg	retinoic acid receptor, gamma	2	0	2	0	0	1	-0.265064	0.00613761	-	-0.336	0	2	50.63	6
ENSMUST00000057373	ENSMUSG00000077450	19326	Rab11b	RAB11B, member RAS oncogene family	4	2	3	1	1	2	-0.314554	0.00618254	-	-0.512	0	4	95.62	17
OTTMUST00000072076	OTTMUSG00000029039	67238	2810453I06Rik	RIKEN cDNA 2810453I06 gene	1	1	0	1	0	0	-0.276405	0.00660543	-	-	-	-	-	-
OTTMUST00000011375	OTTMUSG00000005086	104479	Ccdc117	coiled-coil domain containing 117	2	0	2	0	0	2	-0.31445	0.00665721	-	-0.3065	0	2	-	7
NM_007915	-	13663	Ei24	etoposide induced 2.4 mRNA	2	1	1	1	1	0	-0.278744	0.00674573	-	-0.261	0	1	-	2
OTTMUST00000049128	OTTMUSG00000020778	15490	Hsd17b7	hydroxysteroid (17-beta) dehydrogenase 7	2	3	1	1	0	0	-0.268788	0.00694261	-	-0.039	0	2	-	3
OTTMUST00000051448	OTTMUSG00000021683	57370	B4galt3	UDP-Gal:betaGlcNAc beta 1,4-galactosyltransferase, polypeptide 3	3	0	2	0	0	1	-0.270892	0.00728627	-	-0.242	0	2	-	6
OTTMUST00000054304	OTTMUSG00000022665	214932	Cecr5	cat eye syndrome chromosome region, candidate 5 homolog (human)	1	0	1	0	0	0	-0.304272	0.00787288	-	-0.079	0	1	-	3
ENSMUST00000068825	ENSMUSG00000028954	53312	Nub1	negative regulator of ubiquitin-like proteins 1	3	2	1	1	0	0	-0.325838	0.00795789	-	-0.124	0	2	-	2
OTTMUST00000043647	OTTMUSG00000018080	245522	Zc4h2	zinc finger, C4H2 domain containing	1	1	1	0	0	1	-0.274751	0.00799965	-	-0.329	0	1	54.46	4
ENSMUST00000040967	ENSMUSG00000066278	330192	Vps37b	vacuolar protein sorting 37B (yeast)	3	3	2	1	0	1	-0.313028	0.00814886	-	-0.44	0	3	64.24	7
OTTMUST00000023122	OTTMUSG00000009955	230866	C230096C10Rik	RIKEN cDNA C230096C10 gene	4	2	2	1	0	0	-0.283772	0.008487	-	-0.185	0	3	-	8
OTTMUST00000053282	OTTMUSG00000022342	12725	Clcn3	chloride channel 3	1	1	0	1	0	0	-0.279091	0.00903061	-	-0.09	0	1	-	-
OTTMUST00000056276	OTTMUSG00000023241	54473	Tollip	toll interacting protein	2	2	1	0	0	0	-0.267443	0.00945035	-	-0.185	0	1	61.34	5
OTTMUST00000047070	OTTMUSG00000019671	18720	Pip5k1a	phosphatidylinositol-4-phosphate 5-kinase, type 1 alpha	2	2	0	1	0	0	-0.302055	0.0099285	-	-0.055	0	1	-	-
OTTMUST00000086380	OTTMUSG00000034128	68652	Map3k7ip2	mitogen-activated protein kinase kinase kinase 7 interacting protein 2	2	1	1	1	1	1	-0.315977	0.0102856	-	-0.446	0	1	-	-
ENSMUST00000043325	ENSMUSG00000040151	23908	Hs2st1	heparan sulfate 2-O-sulfotransferase 1	2	0	1	0	0	0	-0.279064	0.0107444	-	-0.154	0	1	-	2
OTTMUST00000022030	OTTMUSG00000009593	619605	Zcchc17	zinc finger, CCHC domain containing 17	5	1	2	1	1	1	-0.305998	0.0113154	-	-0.482	0	2	-	7
OTTMUST00000074550	OTTMUSG00000030092	108737	Oxsr1	oxidative-stress responsive 1	1	0	1	0	0	0	-0.283822	0.0119614	-	-0.109	0	1	-	2
OTTMUST00000015155	OTTMUSG00000006639	68926	Ubap2	ubiquitin-associated protein 2	2	2	2	0	0	0	-0.284358	0.0123718	-	-0.267	0	2	-	9
ENSMUST00000114303	ENSMUSG00000073422	14979	H2-Ke6	H2-K region expressed gene 6	2	0	1	0	0	0	-0.278862	0.0123943	-	-	-	-	-	3
OTTMUST00000034251	OTTMUSG00000014437	330171	Kctd10	potassium channel tetramerisation domain containing 10	4	1	2	1	1	0	-0.340322	0.0128499	-	-0.4912	0	2	51.45	4
ENSMUST00000099694	ENSMUSG00000034445	225912	Cybasc3	cytochrome b, ascorbate dependent 3	6	2	3	1	0	1	-0.309667	0.0134125	-	-0.5	0	4	55.72	7
OTTMUST00000023908	OTTMUSG00000010275	100198	H6pd	hexose-6-phosphate dehydrogenase (glucose 1-dehydrogenase)	2	2	1	1	0	1	-0.309803	0.0145291	-	-0.086	0	2	-	4
OTTMUST00000062641	OTTMUSG00000025439	72041	Alkbh4	alkB, alkylation repair homolog 4 (E. coli)	1	1	0	1	0	0	-0.266843	0.0154751	-	-0.1	0	1	-	-
OTTMUST00000063903	OTTMUSG00000025921	208104	Mlxip	MLX interacting protein	5	5	2	4	1	0	-0.263523	0.0167738	-	-0.469	0	5	57.93	4
OTTMUST00000015236	OTTMUSG00000006663	67123	Ubap1	ubiquitin-associated protein 1	5	1	2	1	0	2	-0.272691	0.0174374	-	-0.215	0	2	-	3
OTTMUST00000023653	OTTMUSG00000010171	63958	Ube4b	ubiquitination factor E4B, UFD2 homolog (S. cerevisiae)	1	0	1	0	0	1	-0.331922	0.0177619	-	-0.168	0	1	-	3
OTTMUST00000051665	OTTMUSG00000021766	26987	Eif4e2	eukaryotic translation initiation factor 4E member 2	3	0	1	0	0	0	-0.264167	0.0188359	-	-0.242	0	1	-	4
ENSMUST00000040344	ENSMUSG00000034707	75612	Gns	glucosamine (N-acetyl)-6-sulfatase	4	0	3	0	0	1	-0.298302	0.0196349	-	-0.303	1	2	-	9
NM_001033174	-	76303	Osbp	oxysterol binding protein	4	5	4	2	2	1	-0.277464	0.0198048	-	-0.844	0	4	73.18	9
OTTMUST00000038645	OTTMUSG00000016150	66404	2410001C21Rik	RIKEN cDNA 2410001C21 gene	1	1	1	1	1	1	-0.264284	0.0198413	-	-0.347	0	1	-	3
OTTMUST00000073500	OTTMUSG00000029627	74596	Cds1	CDP-diacylglycerol synthase 1	3	3	1	2	1	0	-0.349907	0.0200385	-	-0.074	0	2	-	4
OTTMUST00000052309	OTTMUSG00000022037	17355	Aff1	AF4/FMR2 family, member 1	2	3	0	2	0	0	-0.273727	0.022172	-	-0.0839	0	2	-	-
OTTMUST00000059591	OTTMUSG00000024325	28019	Ing4	inhibitor of growth family, member 4	1	2	0	1	0	0	-0.300974	0.0261431	-	-0.075	0	1	-	-
ENSMUST00000000449	ENSMUSG00000000439	67027	Mkrn2	makorin, ring finger protein, 2	2	3	1	2	1	1	-0.283684	0.0294278	-	-0.393	0	2	-	4
OTTMUST00000022143	OTTMUSG00000009623	11637	Ak2	adenylate kinase 2	1	0	1	0	0	0	-0.271486	0.0473098	-	-0.221	0	1	-	-

## Sheet: mmu-miR-302a
Target Description					Seed Sequences						Effect of miRNA transfection		Target Predictions
Transcript	Gene	Entrez	Symbol	Description	CACTTA	GCACTT	AGCACTT	GCACTTA	AAGCACTT	AGCACTTA	Transfection_LFC	Transfection_adj_p.value	TS5_Conservation	TS5_Context	TS5_Conserved_Sites	TS5_Nonconserved_Sites	MirTarget2	DIANA_microT
OTTMUST00000078425	OTTMUSG00000031654	12575	Cdkn1a	cyclin-dependent kinase inhibitor 1A (P21)	1	3	2	1	1	1	-1.39436	9.34856e-10	0.655	-0.535	2	0	73.86	8.33
OTTMUST00000042760	OTTMUSG00000017589	434784	Ldoc1	leucine zipper, down-regulated in cancer 1	1	2	1	1	1	0	-1.01094	9.34856e-10	-	-0.346	0	2	77.39	5.6
ENSMUST00000000356	ENSMUSG00000000346	23994	Dazap2	DAZ associated protein 2	1	3	1	1	0	0	-1.39664	9.34856e-10	0.946	-0.352	2	0	-	-
OTTMUST00000069252	OTTMUSG00000027954	105663	Thtpa	thiamine triphosphatase	2	2	2	1	0	1	-0.930274	9.34856e-10	-	-0.48	0	2	-	5.6
OTTMUST00000000462	OTTMUSG00000000144	21927	Tnfaip1	tumor necrosis factor, alpha-induced protein 1 (endothelial)	0	2	2	0	1	0	-1.24081	2.2439e-09	0.771	-0.222	1	1	59.71	12.73
OTTMUST00000012519	OTTMUSG00000005627	213673	9530068E07Rik	RIKEN cDNA 9530068E07 gene	0	4	2	0	0	0	-1.12779	2.49982e-09	0.031	-0.111	0	2	-	2
OTTMUST00000057721	OTTMUSG00000023653	12366	Casp2	caspase 2	3	4	1	2	1	0	-1.17803	5.55692e-09	-	-0.309	0	3	-	7.66
OTTMUST00000050413	OTTMUSG00000021271	56338	Txnip	thioredoxin interacting protein	0	2	2	0	0	0	-0.79975	7.0087e-09	0.931	-0.386	2	0	70.01	12.31
OTTMUST00000084516	OTTMUSG00000033562	272589	Tbcel	tubulin folding cofactor E-like	1	3	1	0	1	0	-1.05581	9.02022e-09	0.246	-0.098	0	1	-	3.6
ENSMUST00000047040	ENSMUSG00000037060	109042	Prkcdbp	protein kinase C, delta binding protein	1	1	1	1	0	1	-1.0708	1.1839e-08	-	-0.329	0	1	-	3.6
ENSMUST00000055128	ENSMUSG00000046985	231225	Tapt1	transmembrane anterior posterior transformation 1	2	2	0	1	0	0	-0.715819	2.54371e-08	0.785	-0.249	1	0	-	6.4
OTTMUST00000061503	OTTMUSG00000024989	13714	Elk4	ELK4, member of ETS oncogene family	0	2	2	0	0	0	-0.907833	3.63866e-08	0.296	-0.357	1	3	70.5	-
ENSMUST00000062753	ENSMUSG00000047044	225995	D030056L22Rik	RIKEN cDNA D030056L22 gene	0	2	1	0	0	0	-0.932345	3.85976e-08	-	-0.281	0	1	-	3.03
OTTMUST00000046551	OTTMUSG00000019495	67043	Syap1	synapse associated protein 1	0	1	1	0	1	0	-1.06435	5.23006e-08	0.356	-0.57	1	1	61.38	12.02
NM_007915	-	13663	Ei24	etoposide induced 2.4 mRNA	0	1	1	0	0	0	-0.859867	5.23006e-08	-	-0.175	0	1	-	2.06
OTTMUST00000040548	OTTMUSG00000016732	54711	Plagl2	pleiomorphic adenoma gene-like 2	0	3	2	0	0	0	-0.820025	5.67462e-08	0.959	-0.469	2	0	-	13.76
ENSMUST00000044672	ENSMUSG00000038481	78334	Cdk19	cyclin-dependent kinase 19	1	4	2	1	0	0	-0.857639	6.15451e-08	0.843	-0.165	1	1	-	12.32
OTTMUST00000060920	OTTMUSG00000024744	231086	Hadhb	hydroxyacyl-Coenzyme A dehydrogenase/3-ketoacyl-Coenzyme A thiolase/enoyl-Coenzyme A hydratase (trifunctional protein), beta subunit	0	1	1	0	0	0	-0.763492	6.68432e-08	-	-0.095	0	1	-	-
ENSMUST00000024854	ENSMUSG00000024059	78785	Clip4	CAP-GLY domain containing linker protein family, member 4	0	1	1	0	0	0	-0.694802	7.39328e-08	0.673	-0.469	1	1	75	-
NM_008371	-	16196	Il7	interleukin 7	2	2	0	2	0	0	-0.898123	7.39328e-08	-	-0.375	0	2	-	4
ENSMUST00000025505	ENSMUSG00000024603	67665	Dctn4	dynactin 4	0	4	1	0	0	0	-0.861213	9.59045e-08	0.529	-0.239	1	0	-	3.51
OTTMUST00000060154	OTTMUSG00000024514	54484	Mkrn1	makorin, ring finger protein, 1	0	2	1	0	1	0	-0.592413	9.59045e-08	0.681	-0.21	1	0	-	12.43
ENSMUST00000035014	ENSMUSG00000032440	21813	Tgfbr2	transforming growth factor, beta receptor II	3	4	3	1	1	1	-0.821622	9.59045e-08	0.885	-0.666	2	0	97.04	37.05
OTTMUST00000042382	OTTMUSG00000017454	504193	Cbx6-Nptxr	Cbx6-Nptxr readthrough transcripts	1	1	0	1	0	0	-0.749956	9.59045e-08	-	-	-	-	-	-
OTTMUST00000058006	OTTMUSG00000023746	108960	Irak2	interleukin-1 receptor-associated kinase 2	0	1	1	0	1	0	-0.632039	1.07835e-07	0.165	-0.197	0	1	-	6
OTTMUST00000068796	OTTMUSG00000027798	66999	Med28	mediator of RNA polymerase II transcription, subunit 28 homolog (yeast)	2	3	1	0	1	0	-0.917898	1.17048e-07	-	-0.219	0	1	99.98	3.6
OTTMUST00000070329	OTTMUSG00000028377	319594	Hif1an	hypoxia-inducible factor 1, alpha subunit inhibitor	4	4	3	2	2	1	-0.745988	1.18098e-07	0.884	-0.536	2	2	70.5	38.53
OTTMUST00000044170	OTTMUSG00000018278	407786	Taf9b	TAF9B RNA polymerase II, TATA box binding protein (TBP)-associated factor	2	4	2	1	1	0	-0.687112	1.34723e-07	-	-0.316	0	3	-	7.6
ENSMUST00000068798	ENSMUSG00000027942	99650	4933434E20Rik	RIKEN cDNA 4933434E20 gene	0	2	1	0	0	0	-0.807731	1.63046e-07	0.556	-0.209	1	0	-	-
OTTMUST00000065997	OTTMUSG00000026672	18645	Pfn2	profilin 2	0	4	1	0	0	0	-0.861682	1.73912e-07	0.451	-0.128	1	0	-	7.36
OTTMUST00000017247	OTTMUSG00000007455	269529	Fbxo10	F-box protein 10	1	4	2	1	0	0	-0.59427	2.09388e-07	0.313	-0.248	1	2	50.7	8.47
OTTMUST00000052209	OTTMUSG00000021990	231801	Agfg2	ArfGAP with FG repeats 2	0	2	2	0	1	0	-0.812893	3.63702e-07	0.762	-0.157	1	0	-	12.82
OTTMUST00000054914	OTTMUSG00000022844	19895	Rpia	ribose 5-phosphate isomerase A	1	1	1	1	1	1	-0.675639	3.63702e-07	-	-0.415	0	1	52.78	4.82
OTTMUST00000012488	OTTMUSG00000005613	22210	Ube2b	ubiquitin-conjugating enzyme E2B, RAD6 homology (S. cerevisiae)	2	1	1	1	1	1	-0.740943	4.9835e-07	0.805	-0.495	1	0	93.47	34.49
ENSMUST00000037646	ENSMUSG00000035529	72843	Prdm4	PR domain containing 4	1	1	1	1	1	1	-0.619618	4.9835e-07	0.789	-0.395	1	0	62.38	24.6
ENSMUST00000036158	ENSMUSG00000033272	67843	Slc35a4	solute carrier family 35, member A4	1	1	1	1	1	1	-0.547874	5.45783e-07	-	-0.308	0	1	53.11	4.82
ENSMUST00000031727	ENSMUSG00000029714	57330	Gigyf1	GRB10 interacting GYF protein 1	0	2	1	0	0	0	-0.609962	8.35909e-07	0.87	0.0029	1	1	-	5.91
OTTMUST00000052255	OTTMUSG00000022007	67704	1810037I17Rik	RIKEN cDNA 1810037I17 gene	1	1	1	1	0	1	-0.669145	8.35909e-07	-	-0.356	0	1	58.28	-
NM_178592	-	193742	Bat5	HLA-B associated transcript 5	1	1	1	1	1	1	-0.583751	8.35909e-07	-	-0.3362	0	1	-	4.82
OTTMUST00000076518	OTTMUSG00000030924	21417	Zeb1	zinc finger E-box binding homeobox 1	2	1	0	1	0	0	-0.580975	8.38333e-07	-	-	-	-	-	-
OTTMUST00000041711	OTTMUSG00000017230	16784	Lamp2	lysosomal-associated membrane protein 2	2	3	1	2	0	1	-0.592416	8.38333e-07	0.337	-0.32	0	2	-	8.55
OTTMUST00000058099	OTTMUSG00000023778	223753	Cerk	ceramide kinase	1	2	1	0	1	0	-0.58203	8.38333e-07	-	-0.159	0	1	-	3.6
OTTMUST00000013283	OTTMUSG00000005956	83431	Ndel1	nuclear distribution gene E-like homolog 1 (A. nidulans)	1	3	0	1	0	0	-0.588445	9.68438e-07	-	-0.132	0	1	-	2
ENSMUST00000022102	ENSMUSG00000021610	218335	Clptm1l	CLPTM1-like	1	1	1	1	0	1	-0.652424	1.11593e-06	-	-0.392	0	1	-	3.6
ENSMUST00000076889	ENSMUSG00000032192	14697	Gnb5	guanine nucleotide binding protein (G protein), beta 5	0	2	1	0	0	0	-0.664423	1.28295e-06	0.553	-0.169	1	0	-	4.47
OTTMUST00000012480	OTTMUSG00000005609	66397	Sar1b	SAR1 gene homolog B (S. cerevisiae)	0	1	1	0	1	0	-0.49881	1.31145e-06	-	-0.327	0	1	73.15	11.62
ENSMUST00000034041	ENSMUSG00000031627	16363	Irf2	interferon regulatory factor 2	1	1	1	1	1	1	-0.664412	1.33143e-06	0.363	-0.336	1	0	69.27	32.02
ENSMUST00000080975	ENSMUSG00000040462	216440	Os9	amplified in osteosarcoma	1	1	1	1	0	1	-0.491885	1.33611e-06	-	-0.367	0	1	54.51	3.6
ENSMUST00000071698	ENSMUSG00000025198	226144	Erlin1	ER lipid raft associated 1	0	1	1	0	1	0	-0.555695	1.37509e-06	-	-0.208	0	1	52.14	5.2
ENSMUST00000091915	ENSMUSG00000050668	53951	Ccdc75	coiled-coil domain containing 75	0	1	1	0	0	0	-0.699897	1.38911e-06	-	-0.266	0	1	-	2
OTTMUST00000045723	OTTMUSG00000000003	12696	Cirbp	cold inducible RNA binding protein	0	1	1	0	1	0	-0.585629	1.72303e-06	0.699	-0.282	1	0	67.35	8.41
OTTMUST00000063205	OTTMUSG00000025672	242864	Napepld	N-acyl phosphatidylethanolamine phospholipase D	1	2	1	1	1	0	-0.481478	1.80091e-06	0.55	-0.328	1	1	-	12.02
OTTMUST00000040765	OTTMUSG00000016796	108958	Fam73b	family with sequence similarity 73, member B	1	2	1	1	0	0	-0.527827	1.89868e-06	0.583	-0.173	0	2	-	6.54
OTTMUST00000023073	OTTMUSG00000009933	214063	Dnajc16	DnaJ (Hsp40) homolog, subfamily C, member 16	1	4	2	1	1	1	-0.685643	1.92168e-06	-	-0.182	0	1	-	7.2
OTTMUST00000022877	OTTMUSG00000009866	22704	Zfp46	zinc finger protein 46	2	2	1	1	1	0	-0.547052	1.93669e-06	0.483	-0.223	1	1	50	12.82
ENSMUST00000015049	ENSMUSG00000014905	27362	Dnajb9	DnaJ (Hsp40) homolog, subfamily B, member 9	2	2	0	1	0	0	-0.597039	1.93669e-06	-	-0.172	0	1	-	2
OTTMUST00000056276	OTTMUSG00000023241	54473	Tollip	toll interacting protein	3	3	2	1	1	0	-0.614336	2.06947e-06	-	-0.332	0	3	-	7.6
ENSMUST00000031148	ENSMUSG00000029238	12753	Clock	circadian locomoter output cycles kaput	3	5	1	0	1	0	-0.557571	2.3282e-06	0.703	-0.298	1	0	57.5	11.62
ENSMUST00000031131	ENSMUSG00000029223	22223	Uchl1	ubiquitin carboxy-terminal hydrolase L1	1	2	2	1	0	1	-0.817796	2.4811e-06	-	-0.465	0	2	-	5.6
OTTMUST00000082432	OTTMUSG00000033029	83815	Cenpq	centromere protein Q	1	1	1	1	0	1	-0.590501	2.54289e-06	-	-0.301	0	1	-	3.6
ENSMUST00000094276	ENSMUSG00000063659	30928	Zfp238	zinc finger protein 238	1	2	0	1	0	0	-0.582077	2.62545e-06	0.739	-0.077	1	0	-	7.84
OTTMUST00000013018	OTTMUSG00000005853	432572	Cytsb	cytospin B	1	4	1	0	0	0	-0.582694	3.1084e-06	-	-0.122	0	1	-	2
ENSMUST00000020027	ENSMUSG00000019877	56442	Serinc1	serine incorporator 1	2	1	1	1	0	1	-0.483248	3.12104e-06	-	-0.484	0	1	-	3.6
OTTMUST00000023193	OTTMUSG00000009979	15441	Hp1bp3	heterochromatin protein 1, binding protein 3	3	3	1	3	0	1	-0.758418	3.50316e-06	-	-0.445	0	2	-	7.66
OTTMUST00000081445	OTTMUSG00000032735	78541	Asb8	ankyrin repeat and SOCS box-containing 8	0	3	2	0	1	0	-0.584791	3.50388e-06	-	-0.3715	0	2	-	5.6
OTTMUST00000051928	OTTMUSG00000021875	226470	Zbtb41	zinc finger and BTB domain containing 41 homolog	5	5	3	2	1	2	-0.489458	3.50388e-06	0.929	-0.662	3	0	89.52	32.99
ENSMUST00000089677	ENSMUSG00000022811	22661	Zfp148	zinc finger protein 148	3	4	2	1	0	1	-0.641205	3.50388e-06	0.761	-0.321	1	1	72.48	16.03
OTTMUST00000038718	OTTMUSG00000001138	98999	Znfx1	zinc finger, NFX1-type containing 1	0	5	2	0	1	0	-0.984301	3.8153e-06	0.83	-0.24	1	1	-	12.82
OTTMUST00000085506	OTTMUSG00000033899	269181	Mgat4a	mannoside acetylglucosaminyltransferase 4, isoenzyme A	4	5	3	1	1	1	-0.462214	4.12383e-06	-	-0.609	0	3	79.71	4.82
OTTMUST00000029535	OTTMUSG00000012417	76899	Golga1	golgi autoantigen, golgin subfamily a, 1	1	2	1	1	0	1	-0.611395	4.12948e-06	0.294	-0.454	1	0	73.72	7.61
OTTMUST00000055590	OTTMUSG00000023062	100494	Zfand2a	zinc finger, AN1-type domain 2A	0	5	4	0	1	0	-0.491641	4.30974e-06	-	-0.302	0	4	-	9.6
OTTMUST00000072820	OTTMUSG00000029383	28146	Serp1	stress-associated endoplasmic reticulum protein 1	1	2	0	1	0	0	-0.436999	4.48817e-06	-	-0.08	0	1	-	2.06
ENSMUST00000038369	ENSMUSG00000034157	217732	2310044G17Rik	RIKEN cDNA 2310044G17 gene	3	4	3	2	2	1	-0.488858	4.48817e-06	0.116	-0.273	0	2	-	14.89
OTTMUST00000072013	OTTMUSG00000029027	16391	Irf9	interferon regulatory factor 9	0	2	2	0	1	0	-0.54632	5.12443e-06	0.748	-0.453	1	1	73.8	5.6
OTTMUST00000042093	OTTMUSG00000017320	226422	Rab7l1	RAB7, member RAS oncogene family-like 1	0	1	1	0	0	0	-0.433168	5.35551e-06	-	-0.1955	0	1	-	2
OTTMUST00000040578	OTTMUSG00000016738	269401	Znf512b	zinc finger protein 512B	0	4	1	0	0	0	-0.522359	5.55858e-06	0.635	-0.217	1	0	-	3.99
OTTMUST00000063111	OTTMUSG00000025646	232533	Stk38l	serine/threonine kinase 38 like	3	2	1	1	0	0	-0.520681	5.99655e-06	0.771	-0.239	1	1	-	-
OTTMUST00000067849	OTTMUSG00000027423	20623	Snrk	SNF related kinase	1	1	0	1	0	0	-0.420171	6.20059e-06	0.802	-0.119	1	0	-	7.36
ENSMUST00000035899	ENSMUSG00000038982	17828	Muted	muted	2	2	1	2	0	1	-0.723206	7.48997e-06	0.109	-0.428	0	2	89.67	9.61
NM_178606	-	28193	Reep3	receptor accessory protein 3	1	2	2	1	0	1	-0.53466	7.62008e-06	0.871	-0.468	2	0	54.69	13.21
OTTMUST00000022886	OTTMUSG00000009869	242705	E2f2	E2F transcription factor 2	2	3	2	2	1	1	-0.61365	7.96935e-06	0.97	-0.5009	3	0	67.78	24.14
NM_011749	-	22661	Zfp148	zinc finger protein 148	4	4	2	1	0	1	-0.39828	8.03638e-06	0.761	-0.321	1	1	72.48	16.03
ENSMUST00000041769	ENSMUSG00000035770	234663	Dync1li2	dynein, cytoplasmic 1 light intermediate chain 2	0	2	1	0	0	0	-0.591967	8.22448e-06	-	-0.218	0	1	68.6	2
OTTMUST00000038781	OTTMUSG00000016195	53619	Blcap	bladder cancer associated protein homolog (human)	1	1	0	1	0	0	-0.594212	8.59679e-06	0.529	-0.111	0	1	-	-
OTTMUST00000024884	OTTMUSG00000010659	170731	Mfn2	mitofusin 2	0	2	2	0	0	0	-0.570808	8.62681e-06	0.555	-0.405	1	1	76.01	-
ENSMUST00000033975	ENSMUSG00000061313	72108	Ddhd2	DDHD domain containing 2	0	2	1	0	0	0	-0.455574	9.0394e-06	-	-	-	-	-	2
ENSMUST00000061882	ENSMUSG00000048755	223722	Mcat	malonyl CoA:ACP acyltransferase (mitochondrial)	1	1	1	1	1	1	-0.4325	9.40776e-06	-	-0.368	0	1	72.68	4.82
OTTMUST00000050247	OTTMUSG00000021212	11757	Prdx3	peroxiredoxin 3	1	1	1	1	0	1	-0.485099	9.59834e-06	-	-0.302	0	1	-	3.6
OTTMUST00000061696	OTTMUSG00000025080	68366	Tmem129	transmembrane protein 129	3	1	1	1	1	1	-0.538758	9.93925e-06	-	-0.374	0	1	59.59	4.82
ENSMUST00000025446	ENSMUSG00000024561	17190	Mbd1	methyl-CpG binding domain protein 1	1	2	1	1	1	0	-0.501548	1.00025e-05	-	-0.373	0	2	-	5.6
OTTMUST00000066107	OTTMUSG00000026723	56317	Anapc7	anaphase promoting complex subunit 7	0	2	1	0	0	0	-0.567935	1.00128e-05	-	-0.024	0	1	-	2
OTTMUST00000011438	OTTMUSG00000005110	19291	Purb	purine rich element binding protein B	0	4	1	0	1	0	-0.480918	1.0322e-05	0.723	-0.2055	1	0	-	13.23
OTTMUST00000039406	OTTMUSG00000016371	19334	Rab22a	RAB22A, member RAS oncogene family	3	4	4	0	1	0	-0.421114	1.10064e-05	0.961	-0.714	2	2	65.89	16.49
ENSMUST00000100711	ENSMUSG00000038095	243272	Sbno1	sno, strawberry notch homolog 1 (Drosophila)	5	5	1	2	0	1	-0.445601	1.10186e-05	0.382	-0.157	1	0	-	7.11
OTTMUST00000020234	OTTMUSG00000008909	230709	Zmpste24	zinc metallopeptidase, STE24 homolog (S. cerevisiae)	1	2	2	1	1	1	-0.610601	1.12048e-05	-	-0.464	0	2	52.44	7.2
OTTMUST00000029606	OTTMUSG00000012451	67857	Ppp6c	protein phosphatase 6, catalytic subunit	0	2	2	0	1	0	-0.536546	1.22442e-05	0.665	-0.186	1	0	53.95	7.36
ENSMUST00000020307	ENSMUSG00000020107	52717	D10Ertd641e	DNA segment, Chr 10, ERATO Doi 641, expressed	0	2	2	0	0	0	-0.587294	1.2685e-05	0.165	-0.156	0	1	71.57	5.99
ENSMUST00000027125	ENSMUSG00000025981	67876	Coq10b	coenzyme Q10 homolog B (S. cerevisiae)	0	1	1	0	0	0	-0.485337	1.3195e-05	-	-0.236	0	1	-	2
ENSMUST00000077935	ENSMUSG00000038679	83925	Trps1	trichorhinophalangeal syndrome I (human)	1	1	1	1	0	1	-0.412124	1.38372e-05	0.78	-	1	0	-	-
ENSMUST00000043325	ENSMUSG00000040151	23908	Hs2st1	heparan sulfate 2-O-sulfotransferase 1	3	3	3	2	1	2	-0.546291	1.40582e-05	0.418	-0.391	1	2	70.02	10.42
OTTMUST00000019601	OTTMUSG00000008652	67728	Dph2	DPH2 homolog (S. cerevisiae)	1	1	1	1	1	1	-0.674856	1.44363e-05	-	-0.392	0	1	-	4.82
ENSMUST00000032359	ENSMUSG00000030232	11569	Aebp2	AE binding protein 2	0	2	1	0	1	0	-0.413246	1.62416e-05	0.866	-0.114	1	0	-	10.02
OTTMUST00000002123	OTTMUSG00000001072	228859	Fitm2	fat storage-inducing transmembrane protein 2	1	3	1	1	1	0	-0.541626	1.64271e-05	-	-	-	-	-	5.6
ENSMUST00000040580	ENSMUSG00000032714	71709	Syde1	synapse defective 1, Rho GTPase, homolog 1 (C. elegans)	1	1	1	1	0	1	-0.793574	1.8969e-05	0.833	-0.278	1	0	54.79	10.82
ENSMUST00000084715	ENSMUSG00000025241	17281	Fyco1	FYVE and coiled-coil domain containing 1	0	3	2	0	1	0	-0.61518	2.08131e-05	0.63	-0.41	1	1	60.72	8.81
NM_025828	-	66890	Lman2	lectin, mannose-binding 2	2	3	1	2	0	1	-0.45152	2.38664e-05	-	-0.267	0	2	-	5.6
ENSMUST00000060673	ENSMUSG00000044626	239759	Liph	lipase, member H	0	2	2	0	1	0	-0.558733	2.42866e-05	-	-0.236	0	2	-	5.6
ENSMUST00000048544	ENSMUSG00000037933	76895	Bicd2	bicaudal D homolog 2 (Drosophila)	2	3	1	0	0	0	-0.486766	2.47279e-05	-	-0.167	0	1	-	2
OTTMUST00000054611	OTTMUSG00000022753	231807	BC037034	cDNA sequence BC037034	0	1	1	0	1	0	-0.555501	2.48174e-05	0.637	-0.237	1	0	51.75	9.22
OTTMUST00000026831	OTTMUSG00000011477	18718	Pip4k2a	phosphatidylinositol-5-phosphate 4-kinase, type II, alpha	0	1	1	0	1	0	-0.532323	2.53063e-05	0.438	-0.255	1	0	-	10.82
ENSMUST00000096096	ENSMUSG00000024989	74107	Cep55	centrosomal protein 55	0	2	1	0	0	0	-0.494859	2.78301e-05	-	-0.23	0	1	-	2
OTTMUST00000041768	OTTMUSG00000017260	238247	Arid4a	AT rich interactive domain 4A (RBP1-like)	1	3	1	1	1	0	-0.508834	2.88464e-05	0.878	-0.337	2	0	78.01	22.2
OTTMUST00000043537	OTTMUSG00000018032	22764	Zfx	zinc finger protein X-linked	1	3	3	1	1	1	-0.375079	3.01561e-05	0.216	-0.542	1	2	-	10.81
OTTMUST00000047713	OTTMUSG00000020058	71446	Wrb	tryptophan rich basic protein	0	1	1	0	1	0	-0.434936	3.23505e-05	-	-0.123	0	1	-	3.6
OTTMUST00000016952	OTTMUSG00000007325	230119	Zbtb5	zinc finger and BTB domain containing 5	2	2	2	2	0	2	-0.443256	3.23505e-05	0.508	-0.668	1	1	84.71	12.01
ENSMUST00000022998	ENSMUSG00000022369	105837	Mtbp	Mdm2, transformed 3T3 cell double minute p53 binding protein	1	1	0	1	0	0	-0.372346	4.04909e-05	-	-0.257	0	1	-	2
NM_011715	-	22388	Wdr1	WD repeat domain 1	1	2	1	1	1	1	-0.423471	4.04909e-05	0.825	-0.405	1	0	52.7	12.24
ENSMUST00000019930	ENSMUSG00000019795	18537	Pcmt1	protein-L-isoaspartate (D-aspartate) O-methyltransferase 1	1	1	0	1	0	0	-0.395166	5.03455e-05	-	-0.142	0	1	-	2.54
OTTMUST00000011662	OTTMUSG00000005229	58172	Sertad2	SERTA domain containing 2	0	3	1	0	0	0	-0.471988	5.34408e-05	-	-0.155	0	1	-	5.91
ENSMUST00000027137	ENSMUSG00000025993	53945	Slc40a1	solute carrier family 40 (iron-regulated transporter), member 1	0	2	1	0	0	0	-0.597098	5.43952e-05	0.78	-0.157	1	0	-	4.95
OTTMUST00000083781	OTTMUSG00000033373	14082	Fadd	Fas (TNFRSF6)-associated via death domain	1	3	1	1	0	0	-0.41816	5.56632e-05	-	-0.21	0	2	-	4
OTTMUST00000066633	OTTMUSG00000026962	231946	D330028D13Rik	RIKEN cDNA D330028D13 gene	0	1	1	0	1	0	-0.392165	5.56632e-05	-	-0.279	0	1	54.68	3.6
ENSMUST00000022172	ENSMUSG00000021668	27015	Polk	polymerase (DNA directed), kappa	1	2	1	1	1	0	-0.46346	5.926e-05	0.31	-0.34	1	1	84.95	8.81
ENSMUST00000062092	ENSMUSG00000047832	71963	Cdca4	cell division cycle associated 4	0	1	1	0	1	0	-0.437119	6.23404e-05	-	-0.232	0	1	69.92	3.6
OTTMUST00000049767	OTTMUSG00000021042	11491	Adam17	a disintegrin and metallopeptidase domain 17	2	1	1	1	1	1	-0.440781	6.27188e-05	-	-0.36	0	1	76.27	4.82
OTTMUST00000065490	OTTMUSG00000026487	69940	Exoc1	exocyst complex component 1	1	2	1	1	0	0	-0.434198	6.57407e-05	-	-0.295	0	2	-	4
ENSMUST00000005826	ENSMUSG00000005683	12974	Cs	citrate synthase	1	1	1	1	0	1	-0.501377	6.63819e-05	-	-0.316	0	1	-	3.6
NM_181649	-	53951	Ccdc75	coiled-coil domain containing 75	2	1	1	0	0	0	-0.371781	6.81782e-05	-	-0.266	0	1	-	2
OTTMUST00000017825	OTTMUSG00000007821	15569	Elavl2	ELAV (embryonic lethal, abnormal vision, Drosophila)-like 2 (Hu antigen B)	1	2	2	1	0	1	-0.512797	7.36083e-05	0.624	-0.549	1	1	82.73	18.67
OTTMUST00000052110	OTTMUSG00000021952	23922	Jtb	jumping translocation breakpoint	0	1	1	0	0	0	-0.374386	7.37673e-05	-	-0.115	0	1	-	2
ENSMUST00000041139	ENSMUSG00000036943	235442	Rab8b	RAB8B, member RAS oncogene family	0	5	2	0	0	0	-0.445081	7.73821e-05	-	-0.242	0	2	-	4
OTTMUST00000023648	OTTMUSG00000010170	16561	Kif1b	kinesin family member 1B	1	1	1	1	0	1	-0.422645	8.34067e-05	-	-	-	-	-	-
OTTMUST00000035056	OTTMUSG00000014770	58246	Slc35b4	solute carrier family 35, member B4	2	3	1	0	1	0	-0.645608	8.89223e-05	-	-0.194	0	1	-	3.6
OTTMUST00000036395	OTTMUSG00000015355	72477	Tmem87b	transmembrane protein 87B	0	3	1	0	0	0	-0.45875	8.91565e-05	-	-0.1405	0	1	-	3.99
OTTMUST00000003284	OTTMUSG00000001659	20747	Spop	speckle-type POZ protein	1	1	1	1	0	1	-0.373718	8.97578e-05	0.298	-0.309	1	0	54.48	12.43
ENSMUST00000032477	ENSMUSG00000030327	67602	Necap1	NECAP endocytosis associated 1	1	1	1	1	1	1	-0.425546	9.16703e-05	0.21	-0.231	1	0	-	14.71
NM_172396	-	66818	9130011J15Rik	RIKEN cDNA 9130011J15 gene	1	1	0	1	0	0	-0.445275	9.33395e-05	-	-0.134	0	1	-	2
ENSMUST00000095606	ENSMUSG00000071256	449521	Zfp213	zinc finger protein 213	0	1	1	0	0	0	-0.343276	9.46546e-05	0.328	-0.182	1	0	-	3.51
OTTMUST00000078400	OTTMUSG00000031646	102103	Mtus1	mitochondrial tumor suppressor 1	1	1	1	1	1	1	-0.366189	9.57639e-05	0.861	-0.35	1	0	-	32.02
ENSMUST00000031539	ENSMUSG00000029560	231834	Snx8	sorting nexin 8	0	1	1	0	1	0	-0.569926	9.67549e-05	0.857	-0.225	1	0	-	9.22
OTTMUST00000073462	OTTMUSG00000029612	67739	Slc48a1	solute carrier family 48 (heme transporter), member 1	2	2	0	2	0	0	-0.414604	0.000102849	-	-0.196	0	2	-	-
ENSMUST00000070486	ENSMUSG00000029472	59008	Anapc5	anaphase-promoting complex subunit 5	0	1	1	0	1	0	-0.44768	0.000103555	-	-	-	-	-	8.41
ENSMUST00000100359	ENSMUSG00000075502	432879	Gm5465	predicted gene 5465	0	1	1	0	0	0	-0.422875	0.000108671	-	-0.121	0	1	-	2
OTTMUST00000044104	OTTMUSG00000018247	12212	Chic1	cysteine-rich hydrophobic domain 1	5	5	1	1	0	0	-0.592667	0.000110745	-	-0.096	0	1	-	-
OTTMUST00000034639	OTTMUSG00000014606	23962	Oasl2	2'-5' oligoadenylate synthetase-like 2	1	1	1	1	0	1	-0.400957	0.000110811	-	-0.312	0	1	-	3.6
NM_178668	-	211948	E430028B21Rik	RIKEN cDNA E430028B21 gene	1	3	0	1	0	0	-0.431317	0.000115112	-	-0.149	0	1	-	2
OTTMUST00000042522	OTTMUSG00000017508	208884	Zdhhc9	zinc finger, DHHC domain containing 9	1	2	1	0	0	0	-0.319708	0.000116141	0.414	-0.017	1	0	-	-
OTTMUST00000081969	OTTMUSG00000032895	234135	Whsc1l1	Wolf-Hirschhorn syndrome candidate 1-like 1 (human)	0	1	1	0	0	0	-0.34898	0.000116326	0.769	-0.533	2	4	75.18	23.22
OTTMUST00000035518	OTTMUSG00000014961	13052	Cxadr	coxsackie virus and adenovirus receptor	4	2	1	1	0	0	-0.435473	0.00011714	0.622	-0.299	1	0	-	6.47
OTTMUST00000025041	OTTMUSG00000010727	26561	Mmp23	matrix metallopeptidase 23	0	1	1	0	1	0	-0.513936	0.000119464	-	-0.194	0	1	-	7.61
ENSMUST00000100054	ENSMUSG00000039835	215819	Nhsl1	NHS-like 1	2	1	0	1	0	0	-0.346578	0.000125334	-	-0.076	0	1	-	2
OTTMUST00000040374	OTTMUSG00000016676	71779	March8	membrane-associated ring finger (C3HC4) 8	1	3	2	0	1	0	-0.418907	0.000140634	0.854	-0.467	1	1	76.83	10.96
OTTMUST00000065131	OTTMUSG00000026338	69727	Usp46	ubiquitin specific peptidase 46	1	2	1	0	0	0	-0.592636	0.000140634	0.688	-0.152	1	0	-	6.4
OTTMUST00000050907	OTTMUSG00000021473	13590	Lefty1	left right determination factor 1	1	1	1	1	1	1	-0.533674	0.000176688	0.81	-0.37	1	0	53.32	22.13
OTTMUST00000052987	OTTMUSG00000022259	101568	Vrk3	vaccinia related kinase 3	0	1	1	0	0	0	-0.457593	0.000206771	-	-0.18	0	1	-	2
ENSMUST00000032556	ENSMUSG00000024969	13728	Mark2	MAP/microtubule affinity-regulating kinase 2	1	3	0	1	0	0	-0.356812	0.00021275	0.571	-0.045	0	1	-	5.91
OTTMUST00000008704	OTTMUSG00000003921	26450	Rbbp9	retinoblastoma binding protein 9	0	1	1	0	0	0	-0.319964	0.000216907	-	-0.185	0	1	-	2.54
OTTMUST00000030113	OTTMUSG00000012651	227800	Rabgap1	RAB GTPase activating protein 1	0	2	1	0	1	0	-0.353452	0.000241402	0.141	-0.17	0	1	-	2
ENSMUST00000025779	ENSMUSG00000024856	52004	Cdk2ap2	CDK2-associated protein 2	1	1	1	1	0	1	-0.374465	0.000251957	0.139	-0.253	0	1	-	6.81
OTTMUST00000040600	OTTMUSG00000016742	227693	Zer1	zer-1 homolog (C. elegans)	0	2	2	0	0	0	-0.516104	0.00026103	-	-0.096	0	2	-	4.06
OTTMUST00000083779	OTTMUSG00000000215	68550	1110002N22Rik	RIKEN cDNA 1110002N22 gene	1	1	1	0	1	0	-0.321314	0.000264642	-	-	-	-	-	-
OTTMUST00000046484	OTTMUSG00000019465	215951	Lace1	lactation elevated 1	0	2	1	0	1	0	-0.391526	0.000270045	-	-0.237	0	1	-	3.6
OTTMUST00000076126	OTTMUSG00000030752	102098	Arhgef18	rho/rac guanine nucleotide exchange factor (GEF) 18	0	2	1	0	0	0	-0.576245	0.000273674	0.784	-0.177	1	0	-	5.43
OTTMUST00000075712	OTTMUSG00000030574	212139	Cc2d1a	coiled-coil and C2 domain containing 1A	0	1	1	0	1	0	-0.355401	0.000292507	0.436	-0.127	1	0	-	8.41
OTTMUST00000030209	OTTMUSG00000012677	11477	Acvr1	activin A receptor, type 1	1	1	0	1	0	0	-0.348064	0.000292992	0.43	-0.06	0	1	-	5.43
ENSMUST00000055195	ENSMUSG00000010721	56873	Lmbr1	limb region 1	1	2	2	1	2	1	-0.394092	0.000292992	-	-0.675	0	2	69.73	8.42
OTTMUST00000053730	OTTMUSG00000022465	71752	Gtf3c2	general transcription factor IIIC, polypeptide 2, beta	1	2	2	1	0	1	-0.588914	0.000296581	-	-0.252	0	2	-	-
OTTMUST00000026003	OTTMUSG00000011107	66464	Taf12	TAF12 RNA polymerase II, TATA box binding protein (TBP)-associated factor	0	1	1	0	0	0	-0.304547	0.00031055	-	-0.106	0	1	-	2
ENSMUST00000005234	ENSMUSG00000005103	22388	Wdr1	WD repeat domain 1	1	1	1	1	1	1	-0.280994	0.000315663	0.825	-0.405	1	0	52.7	12.24
OTTMUST00000035479	OTTMUSG00000014944	15259	Hipk3	homeodomain interacting protein kinase 3	2	2	1	2	0	1	-0.301741	0.00033022	0.611	-0.445	1	1	-	-
OTTMUST00000029659	OTTMUSG00000012480	227867	Epc2	enhancer of polycomb homolog 2 (Drosophila)	1	2	1	0	0	0	-0.371438	0.000333871	-	-0.011	0	1	-	-
OTTMUST00000007883	OTTMUSG00000003650	192897	Itgb4	integrin beta 4	1	1	0	1	0	0	-0.396764	0.000337084	0.776	-0.131	1	0	-	5.43
OTTMUST00000023541	OTTMUSG00000010133	242736	Pramef8	PRAME family member 8	1	1	1	0	0	0	-0.405729	0.000340013	-	-0.156	0	1	-	2
OTTMUST00000064208	OTTMUSG00000026018	12443	Ccnd1	cyclin D1	0	1	1	0	1	0	-0.422564	0.000350667	0.804	-0.185	1	0	-	11.62
OTTMUST00000015677	OTTMUSG00000006801	56737	Alg2	asparagine-linked glycosylation 2 homolog (yeast, alpha-1,3-mannosyltransferase)	1	1	1	1	0	1	-0.386169	0.000350667	-	-0.292	0	1	56.95	3.6
OTTMUST00000012107	OTTMUSG00000005434	12450	Ccng1	cyclin G1	0	2	1	0	0	0	-0.462565	0.000350751	-	-0.277	0	1	50	2
OTTMUST00000042630	OTTMUSG00000017542	26926	Aifm1	apoptosis-inducing factor, mitochondrion-associated 1	0	1	1	0	1	0	-0.376438	0.000359412	-	-0.228	0	1	-	6
OTTMUST00000077535	OTTMUSG00000031292	68192	Leprotl1	leptin receptor overlapping transcript-like 1	1	1	1	1	1	1	-0.430904	0.000370924	-	-0.284	0	1	-	4.82
OTTMUST00000039235	OTTMUSG00000016329	104001	Rtn1	reticulon 1	1	1	0	1	0	0	-0.414933	0.000401357	0.71	-0.178	1	0	-	8.32
OTTMUST00000049828	OTTMUSG00000021065	17974	Nck2	non-catalytic region of tyrosine kinase adaptor protein 2	0	1	1	0	0	0	-0.312512	0.00042031	-	-0.04	0	1	-	-
NM_175399	-	109075	Exosc4	exosome component 4	1	3	2	1	0	1	-0.341144	0.00042651	-	-0.466	0	2	61.6	6.6
OTTMUST00000067651	OTTMUSG00000027358	12585	Cdr2	cerebellar degeneration-related 2	0	1	1	0	0	0	-0.397981	0.000428631	-	-0.19	0	1	-	2
ENSMUST00000021641	ENSMUSG00000021217	243931	Tshz3	teashirt zinc finger family member 3	1	1	1	0	1	0	-0.304743	0.000434118	0.544	-0.227	1	0	89.37	14.84
ENSMUST00000033901	ENSMUSG00000031505	69225	Carkd	carbohydrate kinase domain containing	0	1	1	0	0	0	-0.403484	0.000463792	-	-0.102	0	1	-	2
OTTMUST00000002514	OTTMUSG00000001261	114714	Rad51c	RAD51 homolog c (S. cerevisiae)	0	2	1	0	0	0	-0.323553	0.000468819	-	-0.054	0	1	-	2
OTTMUST00000022482	OTTMUSG00000009736	242700	Il28ra	interleukin 28 receptor alpha	1	3	1	1	0	1	-0.342989	0.000510123	0.274	-0.321	1	0	-	6
XM_907664	-	69053	1810013L24Rik	RIKEN cDNA 1810013L24 gene	0	2	2	0	1	0	-0.343494	0.000510763	0.496	-0.318	1	1	68.87	-
OTTMUST00000071846	OTTMUSG00000028979	68505	1110014N23Rik	RIKEN cDNA 1110014N23 gene	1	1	1	1	0	1	-0.308643	0.000541329	-	-	-	-	-	-
OTTMUST00000061269	OTTMUSG00000024870	72313	Fryl	furry homolog-like (Drosophila)	1	1	1	0	0	0	-0.419286	0.000547688	-	-0.175	0	1	-	2
XM_915307	-	328329	Mast4	microtubule associated serine/threonine kinase family member 4	1	2	1	1	0	1	-0.364701	0.000565279	-	-	-	-	-	-
ENSMUST00000045448	ENSMUSG00000034574	208846	Daam1	dishevelled associated activator of morphogenesis 1	2	1	1	1	1	1	-0.30746	0.000565279	-	-0.336	0	1	-	4.82
ENSMUST00000051431	ENSMUSG00000047539	67948	Fbxo28	F-box protein 28	1	3	1	1	0	1	-0.324993	0.000567253	-	-0.081	0	1	-	3.6
OTTMUST00000014059	OTTMUSG00000006227	116972	Fam57a	family with sequence similarity 57, member A	0	2	2	0	2	0	-0.376529	0.000587478	0.726	-0.426	1	1	-	16.83
OTTMUST00000045747	OTTMUSG00000000002	20869	Stk11	serine/threonine kinase 11	0	1	1	0	1	0	-0.336562	0.000665214	-	-0.164	0	1	-	3.6
OTTMUST00000067314	OTTMUSG00000027221	71306	Mfap3l	microfibrillar-associated protein 3-like	1	3	1	0	0	0	-0.439611	0.000688955	0.786	-0.202	1	0	-	6.88
OTTMUST00000012933	OTTMUSG00000005829	11671	Aldh3a2	aldehyde dehydrogenase family 3, subfamily A2	2	1	0	1	0	0	-0.372751	0.000696103	-	-0.165	0	1	-	2
OTTMUST00000049620	OTTMUSG00000020984	74868	Tmem65	transmembrane protein 65	1	2	1	0	1	0	-0.347575	0.000700783	-	-0.182	0	1	-	3.6
ENSMUST00000109308	ENSMUSG00000031902	18021	Nfatc3	nuclear factor of activated T-cells, cytoplasmic, calcineurin-dependent 3	1	1	1	0	0	0	-0.400523	0.000735737	0.125	-0.167	0	1	-	5.91
ENSMUST00000020311	ENSMUSG00000020111	216001	Cbara1	calcium binding atopy-related autoantigen 1	0	1	1	0	0	0	-0.348133	0.000740178	-	-0.262	0	1	-	2
XM_001476916	-	100046855	LOC100046855	similar to BKLF	1	2	1	0	0	0	-0.364688	0.00074478	-	-	-	-	-	-
ENSMUST00000076983	ENSMUSG00000027763	56758	Mbnl1	muscleblind-like 1 (Drosophila)	1	2	0	1	0	0	-0.289638	0.000754579	0.503	-0.0562	0	1	-	6.4
OTTMUST00000039442	OTTMUSG00000016382	12934	Dpysl2	dihydropyrimidinase-like 2	1	2	0	1	0	0	-0.295266	0.000754579	-	-0.078	0	1	-	3.99
OTTMUST00000010689	OTTMUSG00000004757	269514	Fbxl4	F-box and leucine-rich repeat protein 4	0	1	1	0	0	0	-0.369873	0.000772619	-	-0.295	0	1	-	4.95
OTTMUST00000078758	OTTMUSG00000031780	235283	Gramd1b	GRAM domain containing 1B	3	1	1	1	1	1	-0.483967	0.000775936	-	-	-	-	-	-
OTTMUST00000042959	OTTMUSG00000017743	56291	Styx	serine/threonine/tyrosine interaction protein	1	2	0	1	0	0	-0.380179	0.00079688	-	-0.161	0	1	-	-
OTTMUST00000058966	OTTMUSG00000024106	231042	Nupl2	nucleoporin like 2	1	1	1	1	0	1	-0.29918	0.00079688	-	-0.104	0	1	-	7.2
ENSMUST00000019147	ENSMUSG00000021143	217893	Pacs2	phosphofurin acidic cluster sorting protein 2	0	2	1	0	1	0	-0.503056	0.00079688	0.096	-0.201	0	1	-	5.2
OTTMUST00000013495	OTTMUSG00000006020	56486	Gabarap	gamma-aminobutyric acid receptor associated protein	1	1	0	1	0	0	-0.366172	0.000821216	-	-0.091	0	1	-	3.99
OTTMUST00000040907	OTTMUSG00000016835	67005	Polr3k	polymerase (RNA) III (DNA directed) polypeptide K	0	1	1	0	1	0	-0.311807	0.000828211	-	-0.161	0	1	-	3.6
OTTMUST00000007275	OTTMUSG00000003443	15374	Hn1	hematological and neurological expressed sequence 1	0	2	1	0	1	0	-0.40114	0.000831358	0.825	-0.254	1	0	-	11.62
ENSMUST00000020403	ENSMUSG00000020186	13008	Csrp2	cysteine and glycine-rich protein 2	0	1	1	0	0	0	-0.269638	0.000838533	-	-0.137	0	1	-	2
ENSMUST00000038377	ENSMUSG00000036478	12226	Btg1	B-cell translocation gene 1, anti-proliferative	1	1	1	1	0	1	-0.383728	0.000879246	0.501	-0.408	1	0	85.29	12.43
OTTMUST00000037158	OTTMUSG00000015641	228536	Bahd1	bromo adjacent homology domain containing 1	0	2	1	0	0	0	-0.43111	0.000905736	0.725	-0.087	1	0	-	6.4
OTTMUST00000013674	OTTMUSG00000006066	216874	Camta2	calmodulin binding transcription activator 2	0	1	1	0	0	0	-0.371857	0.000918615	0.27	-0.099	0	1	-	3.03
OTTMUST00000054207	OTTMUSG00000022628	74570	Zkscan1	zinc finger with KRAB and SCAN domains 1	2	5	4	1	1	1	-0.331022	0.000931213	0.777	-0.514	1	3	92.09	15.12
ENSMUST00000070731	ENSMUSG00000021756	16195	Il6st	interleukin 6 signal transducer	2	2	1	1	1	0	-0.343476	0.000960556	0.751	-0.22	1	1	-	10.41
OTTMUST00000062875	OTTMUSG00000025563	76800	Usp42	ubiquitin specific peptidase 42	1	1	1	0	1	0	-0.366791	0.000960556	0.423	-0.23	1	0	68.33	11.62
ENSMUST00000021547	ENSMUSG00000066440	211978	Zfyve26	zinc finger, FYVE domain containing 26	1	2	1	0	1	0	-0.497481	0.000968662	0.565	-0.321	1	0	54.05	10.82
OTTMUST00000015994	OTTMUSG00000006923	381605	Tbc1d2	TBC1 domain family, member 2	0	2	2	0	1	0	-0.315807	0.000999269	-	-0.241	0	2	-	5.66
OTTMUST00000082059	OTTMUSG00000032922	12611	Cebpg	CCAAT/enhancer binding protein (C/EBP), gamma	1	1	1	1	0	1	-0.269382	0.00101801	-	-0.188	0	1	-	3.6
ENSMUST00000087200	ENSMUSG00000024429	14670	Gnal1	guanine nucleotide binding protein-like 1	0	1	1	0	0	0	-0.317343	0.00112928	-	-0.234	0	1	-	2
OTTMUST00000031691	OTTMUSG00000013129	83435	Plekha3	pleckstrin homology domain-containing, family A (phosphoinositide binding specific) member 3	0	2	1	0	0	0	-0.332623	0.00113613	0.232	-0.249	0	1	-	4.95
OTTMUST00000013718	OTTMUSG00000006077	116891	Derl2	Der1-like domain family, member 2	0	1	1	0	1	0	-0.277198	0.0012018	0.866	-0.247	1	0	73.37	14.03
OTTMUST00000032119	OTTMUSG00000013293	228061	Agps	alkylglycerone phosphate synthase	3	1	1	1	1	1	-0.279785	0.00121786	0.295	-0.224	1	0	-	24.6
ENSMUST00000110191	ENSMUSG00000021360	14538	Gcnt2	glucosaminyl (N-acetyl) transferase 2, I-branching enzyme	1	1	1	0	1	0	-0.479558	0.00125439	-	-0.117	0	1	-	3.6
ENSMUST00000061656	ENSMUSG00000050310	78757	Rictor	RPTOR independent companion of MTOR, complex 2	2	2	1	1	0	1	-0.281054	0.00127644	0.45	-0.183	1	0	-	9.22
OTTMUST00000005762	OTTMUSG00000002841	353047	Plekhm1	pleckstrin homology domain containing, family M (with RUN domain) member 1	1	2	2	1	0	1	-0.627462	0.00130006	0.811	-0.188	1	1	-	10
ENSMUST00000022804	ENSMUSG00000022195	77877	6030458C11Rik	RIKEN cDNA 6030458C11 gene	0	4	1	0	0	0	-0.376261	0.00134867	0.457	-0.237	1	0	-	3.51
ENSMUST00000022906	ENSMUSG00000022297	14368	Fzd6	frizzled homolog 6 (Drosophila)	1	1	0	1	0	0	-0.308228	0.00145388	0.65	-0.143	1	0	-	4.47
NM_019742	-	80385	Tusc2	tumor suppressor candidate 2	0	1	1	0	0	0	-0.279676	0.00147269	0.684	-0.135	1	0	-	5.43
ENSMUST00000003433	ENSMUSG00000020190	17347	Mknk2	MAP kinase-interacting serine/threonine kinase 2	0	2	1	0	1	0	-0.365108	0.0014965	0.709	-0.277	1	0	-	9.22
OTTMUST00000027995	OTTMUSG00000011877	30934	Tor1b	torsin family 1, member B	1	2	2	0	0	0	-0.335831	0.0015057	0.773	-0.163	1	0	-	4.06
OTTMUST00000041426	OTTMUSG00000017105	22209	Ube2a	ubiquitin-conjugating enzyme E2A, RAD6 homolog (S. cerevisiae)	1	1	0	1	0	0	-0.284615	0.00153166	-	-0.117	0	1	-	2
NM_173363	-	217869	Eif5	eukaryotic translation initiation factor 5	2	1	0	1	0	0	-0.265303	0.00154017	0.746	-0.115	1	0	-	-
OTTMUST00000018054	OTTMUSG00000007959	20404	Sh3gl2	SH3-domain GRB2-like 2	0	2	1	0	1	0	-0.316875	0.00155286	-	-0.085	0	1	-	-
OTTMUST00000075025	OTTMUSG00000030304	16969	Zbtb7a	zinc finger and BTB domain containing 7a	2	5	0	2	0	0	-0.49237	0.00161286	0.938	-0.002	2	0	-	5.57
OTTMUST00000007708	OTTMUSG00000003580	16647	Kpna2	karyopherin (importin) alpha 2	0	1	1	0	0	0	-0.409587	0.00167835	0.735	-0.298	1	0	-	-
ENSMUST00000026858	ENSMUSG00000025758	20873	Plk4	polo-like kinase 4 (Drosophila)	0	1	1	0	0	0	-0.313955	0.00170854	-	-0.284	0	1	-	2
OTTMUST00000073942	OTTMUSG00000029794	214897	Csnk1g1	casein kinase 1, gamma 1	1	4	3	1	0	1	-0.327554	0.00178482	-	-0.08	0	3	-	7.6
ENSMUST00000003635	ENSMUSG00000003541	15937	Ier3	immediate early response 3	0	1	1	0	0	0	-0.318029	0.00180312	-	-0.124	0	1	-	2
ENSMUST00000049567	ENSMUSG00000003308	50868	Keap1	kelch-like ECH-associated protein 1	0	1	1	0	0	0	-0.320308	0.00184575	-	-	-	-	-	-
OTTMUST00000084499	OTTMUSG00000033558	117599	Helb	helicase (DNA) B	0	1	1	0	1	0	-0.328389	0.00188937	-	-0.254	0	1	53.4	3.6
ENSMUST00000049470	ENSMUSG00000042305	57439	Tmem183a	transmembrane protein 183A	1	1	0	1	0	0	-0.377617	0.00196004	-	-0.055	0	1	-	2
ENSMUST00000074204	ENSMUSG00000019894	103098	Slc6a15	solute carrier family 6 (neurotransmitter transporter), member 15	2	2	1	1	1	0	-0.265241	0.00201388	-	-0.475	0	2	67.54	5.6
OTTMUST00000031188	OTTMUSG00000012959	99412	Golga2	golgi autoantigen, golgin subfamily a, 2	0	3	1	0	0	0	-0.325716	0.00224995	-	-0.015	0	1	-	4.06
OTTMUST00000046814	OTTMUSG00000019596	15159	Hccs	holocytochrome c synthetase	0	1	1	0	1	0	-0.267646	0.00228408	-	-0.291	0	1	76.42	3.6
OTTMUST00000034310	OTTMUSG00000014461	77697	Mmab	methylmalonic aciduria (cobalamin deficiency) type B homolog (human)	1	4	1	1	1	1	-0.309971	0.00228979	-	-0.226	0	1	-	4.82
ENSMUST00000007253	ENSMUSG00000007038	18010	Neu1	neuraminidase 1	0	1	1	0	0	0	-0.318655	0.00235826	-	-0.158	0	1	-	2
ENSMUST00000043911	ENSMUSG00000038884	319278	A230050P20Rik	RIKEN cDNA A230050P20 gene	0	1	1	0	0	0	-0.393487	0.0023621	-	-	-	-	-	2
OTTMUST00000065720	OTTMUSG00000026562	107734	Mrpl30	mitochondrial ribosomal protein L30	1	1	0	1	0	0	-0.271046	0.00242242	-	-0.131	0	1	-	-
ENSMUST00000004054	ENSMUSG00000022905	16646	Kpna1	karyopherin (importin) alpha 1	1	1	0	1	0	0	-0.306071	0.00245461	0.664	-0.107	1	0	-	4.95
OTTMUST00000057688	OTTMUSG00000023635	209200	Dtx3l	deltex 3-like (Drosophila)	0	3	1	0	0	0	-0.508436	0.00247503	-	0.042	0	1	-	2
ENSMUST00000064831	ENSMUSG00000022066	67464	Entpd4	ectonucleoside triphosphate diphosphohydrolase 4	0	3	1	0	0	0	-0.448449	0.00250536	-	-0.182	0	1	-	2
OTTMUST00000020416	OTTMUSG00000008994	54170	Rragc	Ras-related GTP binding C	0	1	1	0	0	0	-0.357477	0.00278823	-	-0.102	0	1	-	2
ENSMUST00000040344	ENSMUSG00000034707	75612	Gns	glucosamine (N-acetyl)-6-sulfatase	1	3	1	1	0	0	-0.369377	0.002824	-	-0.113	0	2	-	4
OTTMUST00000056139	OTTMUSG00000023202	23894	Gtf2h2	general transcription factor II H, polypeptide 2	0	1	1	0	1	0	-0.284336	0.00289047	-	-0.423	0	1	60.62	3.6
OTTMUST00000081510	OTTMUSG00000032749	211147	March11	membrane-associated ring finger (C3HC4) 11	0	1	1	0	0	0	-0.378648	0.00289089	0.092	-0.336	0	1	62.96	-
OTTMUST00000085423	OTTMUSG00000033878	75991	Slain2	SLAIN motif family, member 2	1	2	2	1	0	1	-0.308579	0.00293142	0.842	-0.355	1	1	89.38	10.96
NM_029758	-	76820	Fam49a	family with sequence similarity 49, member A	1	1	1	0	1	0	-0.340544	0.00293316	-	-0.191	0	1	-	3.6
OTTMUST00000022409	OTTMUSG00000009704	269593	Luzp1	leucine zipper protein 1	1	3	1	1	0	0	-0.286152	0.00300689	-	-0.117	0	2	-	4
ENSMUST00000030841	ENSMUSG00000028986	52323	Klhl7	kelch-like 7 (Drosophila)	0	1	1	0	1	0	-0.344531	0.00301155	-	-0.275	0	1	-	4.4
OTTMUST00000052812	OTTMUSG00000022218	11853	Rhoc	ras homolog gene family, member C	0	1	1	0	0	0	-0.280434	0.003134	0.503	-0.232	1	0	67.18	5.43
OTTMUST00000041762	OTTMUSG00000017258	20937	Suv39h1	suppressor of variegation 3-9 homolog 1 (Drosophila)	2	3	1	2	0	1	-0.364064	0.00325494	0.913	-0.538	2	0	54.29	12.89
ENSMUST00000050467	ENSMUSG00000048546	57259	Tob2	transducer of ERBB2, 2	0	2	1	0	0	0	-0.287348	0.0033224	0.183	-0.194	0	1	63.92	3.03
OTTMUST00000085755	OTTMUSG00000033982	106957	Slc39a6	solute carrier family 39 (metal ion transporter), member 6	1	1	1	1	1	1	-0.404056	0.00333668	-	-0.452	0	1	-	4.82
ENSMUST00000015605	ENSMUSG00000015461	12915	Atf6b	activating transcription factor 6 beta	1	1	1	1	1	1	-0.296546	0.00339036	0.331	-0.343	1	0	-	14.71
OTTMUST00000034613	OTTMUSG00000014592	66236	1500011B03Rik	RIKEN cDNA 1500011B03 gene	1	1	0	1	0	0	-0.282151	0.00346961	-	-	-	-	-	-
NM_144859	-	224938	Pja2	praja 2, RING-H2 motif containing	1	1	0	1	0	0	-0.363983	0.00352203	0.045	-0.121	0	1	-	2.06
OTTMUST00000053566	OTTMUSG00000022407	382045	Gpr114	G protein-coupled receptor 114	1	1	1	1	0	1	-0.28139	0.00357695	-	-0.269	0	1	-	3.6
OTTMUST00000011577	OTTMUSG00000005181	20335	Sec61g	SEC61, gamma subunit	1	1	0	1	0	0	-0.272044	0.00423312	-	-	-	-	-	-
ENSMUST00000035336	ENSMUSG00000040717	171463	Il17rd	interleukin 17 receptor D	1	1	1	0	0	0	-0.279416	0.00453344	-	0.064	0	1	-	2
NM_199308	-	546071	Mast3	microtubule associated serine/threonine kinase 3	0	2	2	0	2	0	-0.294323	0.0047793	0.563	-0.168	1	0	-	-
OTTMUST00000058848	OTTMUSG00000024070	232196	C87436	expressed sequence C87436	2	2	1	2	0	1	-0.311957	0.00519852	0.311	-0.557	0	2	64.2	5.6
ENSMUST00000022222	ENSMUSG00000021709	59079	Erbb2ip	Erbb2 interacting protein	0	2	1	0	0	0	-0.278962	0.0059285	-	-0.315	0	1	-	3.51
ENSMUST00000037947	ENSMUSG00000038612	17210	Mcl1	myeloid cell leukemia sequence 1	1	1	1	0	0	0	-0.26688	0.0084831	0.808	-0.181	1	0	-	2
OTTMUST00000055812	OTTMUSG00000023110	668661	2410002F23Rik	RIKEN cDNA 2410002F23 gene	3	1	1	1	0	1	-0.271269	0.00857595	-	-	-	-	-	3.6
OTTMUST00000066569	OTTMUSG00000026922	22042	Tfrc	transferrin receptor	1	2	1	1	0	0	-0.286904	0.00933307	-	-0.16	0	2	-	4
OTTMUST00000071881	OTTMUSG00000028989	52696	Zwint	ZW10 interactor	1	1	0	1	0	0	-0.300893	0.0103953	-	-	-	-	-	-
ENSMUST00000110585	ENSMUSG00000054115	27401	Skp2	S-phase kinase-associated protein 2 (p45)	0	2	1	0	0	0	-0.311827	0.010588	-	-0.228	0	1	-	2
OTTMUST00000057169	OTTMUSG00000023489	66087	Tmem111	transmembrane protein 111	1	1	1	1	0	1	-0.270147	0.0113567	-	-0.368	0	1	-	3.6
OTTMUST00000017233	OTTMUSG00000007451	230376	Haus6	HAUS augmin-like complex, subunit 6	1	2	1	1	0	0	-0.304703	0.0127592	0.665	-0.072	1	0	-	4.95
OTTMUST00000024775	OTTMUSG00000010605	230809	Pdik1l	PDLIM1 interacting kinase 1 like	2	5	1	1	0	1	-0.311173	0.0134554	-	-0.212	0	1	-	3.6
ENSMUST00000036615	ENSMUSG00000033629	57874	Ptplad1	protein tyrosine phosphatase-like A domain containing 1	0	1	1	0	0	0	-0.311053	0.0159144	-	-0.18	0	1	-	2
OTTMUST00000081894	OTTMUSG00000032863	72722	Fam98a	family with sequence similarity 98, member A	1	1	0	1	0	0	-0.263173	0.0166575	-	-0.124	0	1	-	2
OTTMUST00000032057	OTTMUSG00000013264	228026	Pdk1	pyruvate dehydrogenase kinase, isoenzyme 1	3	1	0	1	0	0	-0.271158	0.016823	-	-0.109	0	1	-	2
OTTMUST00000012362	OTTMUSG00000005565	104625	Cnot6	CCR4-NOT transcription complex, subunit 6	1	4	2	1	0	1	-0.346693	0.0175306	0.405	-0.244	1	1	-	-
OTTMUST00000002461	OTTMUSG00000001231	20529	Slc31a1	solute carrier family 31, member 1	3	2	1	1	0	0	-0.313581	0.018836	-	-0.1153	0	1	-	2
OTTMUST00000025427	OTTMUSG00000010865	74186	Ccdc3	coiled-coil domain containing 3	1	1	0	1	0	0	-0.434562	0.0220559	-	-0.162	0	1	-	2
OTTMUST00000029516	OTTMUSG00000012408	71684	Rbm43	RNA binding motif protein 43	0	1	1	0	0	0	-0.276747	0.0222758	-	-0.132	0	1	-	2
ENSMUST00000059093	ENSMUSG00000051671	67892	1810063B05Rik	RIKEN cDNA 1810063B05 gene	0	1	1	0	0	0	-0.298386	0.0239978	-	-0.197	0	1	-	2
ENSMUST00000095014	ENSMUSG00000070939	73122	Tgfbrap1	transforming growth factor, beta receptor associated protein 1	2	3	1	1	0	0	-0.283414	0.0297634	0.13	-0.088	0	2	-	6.47
OTTMUST00000063344	OTTMUSG00000025723	320184	Lrrc58	leucine rich repeat containing 58	1	1	1	0	0	0	-0.348608	0.0439042	-	0.054	0	1	-	2.06

## Sheet: mmu-miR-25
Target Description
Transcript	Entrez
OTTMUST00000010608	51813
ENSMUST00000039213	108837
OTTMUST00000007044	19084
ENSMUST00000033136	29810
ENSMUST00000032477	67602
NM_133724	117197
OTTMUST00000011503	15574
OTTMUST00000019180	230514
ENSMUST00000061995	66701
ENSMUST00000041139	235442
OTTMUST00000000847	21885
OTTMUST00000066974	13171
OTTMUST00000058993	74775
OTTMUST00000054321	50754
OTTMUST00000001325	78903
OTTMUST00000038983	228983
ENSMUST00000109241	170625
OTTMUST00000004901	23792
ENSMUST00000037287	12577
NM_027324	14057
ENSMUST00000038523	237422
ENSMUST00000025541	14682
OTTMUST00000005762	353047
OTTMUST00000062666	74197
OTTMUST00000015974	73469
OTTMUST00000081971	234135
OTTMUST00000061307	52428
OTTMUST00000012620	216742
ENSMUST00000089011	20621
OTTMUST00000075076	12036
OTTMUST00000086401	66686
OTTMUST00000052767	333789
OTTMUST00000081019	210106
ENSMUST00000012220	52592
ENSMUST00000030992	19822
OTTMUST00000056945	387524
ENSMUST00000110107	76740
ENSMUST00000074991	223693
OTTMUST00000076203	76477
OTTMUST00000057883	67474
OTTMUST00000009770	18201
OTTMUST00000006883	67131
OTTMUST00000012216	11492
ENSMUST00000110191	14538
OTTMUST00000000091	69863
NM_011278	19822
NM_025830	66894
ENSMUST00000039048	72056
ENSMUST00000112571	66310
OTTMUST00000049828	17974
ENSMUST00000025094	106522
OTTMUST00000017624	66902
OTTMUST00000021465	106564
OTTMUST00000084282	216345
ENSMUST00000000724	18519
ENSMUST00000005750	13690
