# Supplementary material for: Large-Scale Identification of MicroRNA Targets in Murine Dgcr8-Deficient Embryonic Stem Cell Lines
Source: PLoS One. 2012 Aug 17;7(8):e41762. doi: 10.1371/journal.pone.0041762 (PMC3422281; doi:10.1371/journal.pone.0041762)
Supplement: Table S2 — Estimates of the signal to noise ratio of each of the target lists produced as part of this study. (XLSX) [file pone.0041762.s014.xlsx]

## Sheet: Sheet1
miRNA	Targets identified above background	Targets to Background Ratio	Total seed bearing transcripts
mmu-miR-25	51	11.8	2262
mmu-miR-291a-3p	20	9.1	3262
mmu-miR-106a	196	6.7	3402
mmu-miR-302a	242	5.8	3221
mmu-miR-21	57	5	1905
mmu-miR-298	107	2.7	5365
mmu-miR-292-5p	25	2.2	4217
