# Supplementary material for: Large-Scale Identification of MicroRNA Targets in Murine Dgcr8-Deficient Embryonic Stem Cell Lines
Source: PLoS One. 2012 Aug 17;7(8):e41762. doi: 10.1371/journal.pone.0041762 (PMC3422281; doi:10.1371/journal.pone.0041762)
Supplement: Table S3 — KEGG Pathway analysis results. Significant KEGG pathway terms over-represented amongst the targets of the miRNAs with a significance cutoff of 0.01 in each case. (XLSX) [file pone.0041762.s015.xlsx]

## Sheet: mmu-miR-21
KEGGID	Pvalue	OddsRatio	ExpCount	Count	Size	Term	Entrez IDs of genes contributing to enrichment
3430	0.0026	31	0.077	2	22	Mismatch repair	(18538) (19891)
3030	0.0065	19	0.123	2	35	DNA replication	(18538) (19891)
4110	0.0087	8	0.434	3	124	Cell cycle	(18538) (27401) (242705)
3420	0.0097	15	0.151	2	43	Nucleotide excision repair	(18538) (19891)

## Sheet: mmu-miR-25
KEGGID	Pvalue	OddsRatio	ExpCount	Count	Size	Term	Entrez IDs of genes contributing to enrichment
770	0.00079	61	0.043	2	15	Pantothenate and CoA biosynthesis	(12036) (106564)
280	0.00768	17	0.134	2	47	Valine, leucine and isoleucine degradation	(12036) (13171)

## Sheet: mmu-miR-106a
KEGGID	Pvalue	OddsRatio	ExpCount	Count	Size	Term	Entrez IDs of genes contributing to enrichment
5212	0.00062	8.2	0.7	5	70	Pancreatic cancer	(12443) (13555) (20848) (21813) (242705)
5220	0.00076	7.8	0.73	5	73	Chronic myeloid leukemia	(12443) (12575) (13555) (21813) (242705)
5219	0.00076	11.1	0.42	4	42	Bladder cancer	(12443) (12575) (13555) (242705)
4110	0.00139	5.5	1.24	6	124	Cell cycle	(12443) (12566) (12575) (13555) (13559) (242705)
5215	0.00185	6.3	0.89	5	89	Prostate cancer	(12443) (12566) (12575) (13555) (242705)
5214	0.00389	6.9	0.65	4	65	Glioma	(12443) (12575) (13555) (242705)
3022	0.0042	10.4	0.33	3	33	Basal transcription factors	(23894) (66464) (407786)
5200	0.00434	3.2	3.22	9	322	Pathways in cancer	(12443) (12566) (12575) (13555) (14082) (20848) (21813) (112407) (242705)
5218	0.00534	6.3	0.71	4	71	Melanoma	(12443) (12575) (13555) (242705)
5222	0.00964	5.2	0.84	4	84	Small cell lung cancer	(12443) (12566) (13555) (242705)

## Sheet: mmu-miR-291a-3p
KEGGID	Pvalue	OddsRatio	ExpCount	Count	Size	Term	Entrez IDs of genes contributing to enrichment
4962	0.0014	48	0.058	2	43	Vasopressin-regulated water reabsorption	(53869) (67665)

## Sheet: mmu-miR-292-5p
KEGGID	Pvalue	OddsRatio	ExpCount	Count	Size	Term	Entrez IDs of genes contributing to enrichment
4666	0.001	19	0.208	3	89	Fc gamma R-mediated phagocytosis	(17118) (18717) (73178)
250	0.0023	34	0.072	2	31	Alanine, aspartate and glutamate metabolism	(11566) (108682)
562	0.0075	18	0.133	2	57	Inositol phosphate metabolism	(18717) (108083)

## Sheet: mmu-miR-298
KEGGID	Pvalue	OddsRatio	ExpCount	Count	Size	Term	Entrez IDs of genes contributing to enrichment
5211	0.00034	9.5	0.62	5	71	Renal cell carcinoma	(11836) (18591) (19247) (70584) (112407)
5212	0.00302	7.4	0.61	4	70	Pancreatic cancer	(11836) (12443) (21813) (64143)
5220	0.00352	7.1	0.63	4	73	Chronic myeloid leukemia	(11836) (12443) (19247) (21813)
4810	0.00954	3.6	1.84	6	212	Regulation of actin cytoskeleton	(11836) (18591) (18720) (70584) (242687) (329165)

## Sheet: mmu-miR-302a
KEGGID	Pvalue	OddsRatio	ExpCount	Count	Size	Term	Entrez IDs of genes contributing to enrichment
4110	0.0071	3.8	1.7	6	124	Cell cycle	(12443) (12575) (27401) (56317) (59008) (242705)
