# Supplementary material for: Large-Scale Identification of MicroRNA Targets in Murine Dgcr8-Deficient Embryonic Stem Cell Lines
Source: PLoS One. 2012 Aug 17;7(8):e41762. doi: 10.1371/journal.pone.0041762 (PMC3422281; doi:10.1371/journal.pone.0041762)
Supplement: Table S4 — Sequences mapping to RNA class sets. A summary of the number of sequences mapping to each RNA class set. Columns in bold italics represent those RNA classes used to normalise the samples. (XLSX) [file pone.0041762.s016.xlsx]

## Sheet: proto_S4.txt
	miRNA	miRNA_non_mature	miRNA_non_miRBase	misc_RNA	mixed_mapping	Mt_rRNA	Mt_tRNA	rRNA	snoRNA	snRNA	tRNA	unmapped	Total
Dgcr8 +/+	1348198	15683	5559	949	7819	2317	4035	5053	17768	18708	26626	206792	1659507
Dgcr8 tm1,gt1/+	1697574	12661	2720	2513	16134	5717	11288	14790	30429	39034	39713	410692	2283265
Dgcr8 tm1,gt2/+	1589112	15357	4734	1451	10731	4508	6733	9499	41657	38305	45679	316260	2084026
Dgcr8 gt1/tm1	295774	2742	558	2744	25676	5672	12592	11831	64674	61455	70886	389849	944453
Dgcr8 gt2/tm1	201491	2319	521	1775	11911	4197	6789	7493	41760	40561	48848	250129	617794
